# Supplementary material for: catena-Poly[[[tetra­aqua­zinc(II)]-μ-1,4-bis­(1,2,4-triazol-1-yl)butane-κ2 N 4:N 4′] biphenyl-4,4′-dicarboxyl­ate]
Source: Acta Crystallogr Sect E Struct Rep Online. 2010 Oct 13;66(Pt 11):m1404. doi: 10.1107/S160053681003970X (PMC3009203; doi:10.1107/S160053681003970X)
Supplement: Supplementary file 1 [file e-66-m1404-sup1.cif]

##############################################################################
###                                                                        ###
###        Electronic paper (Acta Crystallographica Section E)             ###
###                                                                        ###
##############################################################################
#                                                                            #
# This CIF contains the data in a paper accepted for publication in Acta     #
# Crystallographica Section E. It conforms to the requirements of Notes      #
# for Authors for Section E, and has been peer reviewed under the auspices   #
# of the IUCr Commission on Journals.                                        #
#                                                                            #
# Full details of the Crystallographic Information File format               #
# are given in the paper "The Crystallographic Information File (CIF):       #
# a New Standard Archive File for Crystallography" by S. R. Hall, F. H.      #
# Allen and I. D. Brown [Acta Cryst. (1991), A47, 655-685].                  #
#                                                                            #
# The current version of the core CIF dictionary is obtainable from          #
# ftp://ftp.iucr.org/pub/cif_core.dic. The current version number is 2.4.    #
#                                                                            #
# Software is freely available for graphical display of the structure(s) in  #
# this CIF.  For information consult the CIF home page http://www.iucr.org/  #
# cif/home.html                                                              #
#                                                                            #
# This file may be used for bona fide research purposes within the           #
# scientific community so long as proper attribution is given to the journal # 
# article from which it was obtained.                                        #
#                                                                            #
##############################################################################
                                             
data_I
_audit_creation_method     SHELXL-97
_chemical_name_systematic
;\
<i>catena</i>-Poly[[[tetraaquazinc(II)]-\m-1,4-bis(1,2,4-triazol-1-yl)butane-
\k^2^<i>N</i>^4^:<i>N</i>^4'^] biphenyl-4,4'-dicarboxylate]
;
_chemical_name_common     ?
_chemical_formula_moiety     'C8 H20 N6 O4 Zn 2+, C14 H8 O4 2-'
_chemical_formula_sum     'C22 H28 N6 O8 Zn'
_chemical_formula_iupac     '[Zn (C8 H12 N6) (H2 O)4] (C14 H8 O4)'
_chemical_formula_weight     569.89
_chemical_melting_point     ?
_symmetry_cell_setting     triclinic
_symmetry_space_group_name_H-M     'P -1'
_symmetry_space_group_name_Hall     '-P 1'
loop_
    _symmetry_equiv_pos_as_xyz
    'x, y, z'
    '-x, -y, -z'
_cell_length_a     6.4344(15)
_cell_length_b     7.1490(18)
_cell_length_c     13.539(3)
_cell_angle_alpha     89.250(4)
_cell_angle_beta     81.348(4)
_cell_angle_gamma     72.620(3)
_cell_volume     587.3(2)
_cell_formula_units_Z     1
_cell_measurement_reflns_used     1152
_cell_measurement_theta_min     2.99
_cell_measurement_theta_max     25.04
_cell_measurement_temperature     293(2)
_exptl_crystal_description     block
_exptl_crystal_colour     white
_exptl_crystal_size_max     0.21
_exptl_crystal_size_mid     0.19
_exptl_crystal_size_min     0.17
_exptl_crystal_density_diffrn     1.611
_exptl_crystal_density_meas     ?
_exptl_crystal_density_method     'not measured'
_exptl_crystal_F_000     296
_exptl_absorpt_coefficient_mu     1.108
_exptl_absorpt_correction_type     multi-scan
_exptl_absorpt_process_details     '(SADABS; Bruker, 2000)'
_exptl_absorpt_correction_T_min     0.792
_exptl_absorpt_correction_T_max     0.828
_exptl_special_details
;
;
_diffrn_ambient_temperature     293(2)
_diffrn_radiation_type     MoK\a
_diffrn_radiation_wavelength     0.71073
_diffrn_radiation_source     'fine-focus sealed tube'
_diffrn_radiation_monochromator     graphite
_diffrn_measurement_device_type     'Bruker SMART APEX CCD'
_diffrn_measurement_method     'phi and omega scans'
_diffrn_detector_area_resol_mean     ?
_diffrn_reflns_number     3162
_diffrn_reflns_av_R_equivalents     0.0321
_diffrn_reflns_av_sigmaI/netI     0.0634
_diffrn_reflns_theta_min     2.99
_diffrn_reflns_theta_max     25.99
_diffrn_reflns_theta_full     25.99
_diffrn_measured_fraction_theta_max     0.972
_diffrn_measured_fraction_theta_full     0.972
_diffrn_reflns_limit_h_min     -6
_diffrn_reflns_limit_h_max     7
_diffrn_reflns_limit_k_min     -6
_diffrn_reflns_limit_k_max     8
_diffrn_reflns_limit_l_min     -16
_diffrn_reflns_limit_l_max     16
_diffrn_standards_number     ?
_diffrn_standards_interval_count     ?
_diffrn_standards_interval_time     ?
_diffrn_standards_decay_%     ?
_refine_special_details
;
Refinement of <i>F</i>^2^ against ALL reflections. The weighted <i>R</i>-factor
<i>wR</i> and goodness of fit <i>S</i> are based on <i>F</i>^2^, conventional
<i>R</i>-factors <i>R</i> are based on <i>F</i>, with <i>F</i> set to zero for
negative <i>F</i>^2^. The threshold expression of <i>F</i>^2^ >
\s(<i>F</i>^2^) is used only for calculating <i>R</i>-factors(gt) <i>etc</i>.
and is not relevant to the choice of reflections for refinement.
<i>R</i>-factors based on <i>F</i>^2^ are statistically about twice as large
as those based on <i>F</i>, and <i>R</i>- factors based on ALL data will be
even larger.
;
_reflns_number_total     2299
_reflns_number_gt     1788
_reflns_threshold_expression     I>2sigma(I)
_refine_ls_structure_factor_coef     Fsqd
_refine_ls_matrix_type     full
_refine_ls_R_factor_all     0.0507
_refine_ls_R_factor_gt     0.0403
_refine_ls_wR_factor_gt     0.0771
_refine_ls_wR_factor_ref     0.0796
_refine_ls_goodness_of_fit_ref     0.924
_refine_ls_restrained_S_all     0.924
_refine_ls_number_reflns     2237
_refine_ls_number_parameters     169
_refine_ls_number_restraints     0
_refine_ls_hydrogen_treatment     constr
_refine_ls_weighting_scheme     calc
_refine_ls_weighting_details
         'calc w=1/[\s^2^(Fo^2^)+(0.0317P)^2^+0.0000P] where P=(Fo^2^+2Fc^2^)/3'
_atom_sites_solution_hydrogens     geom
_atom_sites_solution_primary     direct
_atom_sites_solution_secondary     difmap
_refine_ls_shift/su_max     0.000
_refine_ls_shift/su_mean     0.000
_refine_diff_density_max     0.468
_refine_diff_density_min     -0.309
_refine_ls_extinction_method     none
_refine_ls_extinction_coef     ?
loop_
    _atom_type_symbol
    _atom_type_description
    _atom_type_scat_dispersion_real
    _atom_type_scat_dispersion_imag
    _atom_type_scat_source
    'C' 'C' 0.0033 0.0016
                         'International Tables Vol C Tables 4.2.6.8 and 6.1.1.4'
    'Zn' 'Zn' 0.2839 1.4301
                         'International Tables Vol C Tables 4.2.6.8 and 6.1.1.4'
    'N' 'N' 0.0061 0.0033
                         'International Tables Vol C Tables 4.2.6.8 and 6.1.1.4'
    'O' 'O' 0.0106 0.0060
                         'International Tables Vol C Tables 4.2.6.8 and 6.1.1.4'
    'H' 'H' 0.0000 0.0000
                         'International Tables Vol C Tables 4.2.6.8 and 6.1.1.4'
_computing_data_collection     'SMART (Bruker 2000)'
_computing_cell_refinement     'SAINT (Bruker 2000)'
_computing_data_reduction     'SAINT (Bruker 2000)'
_computing_structure_solution     'SHELXS97 (Sheldrick, 2008)'
_computing_structure_refinement     'SHELXL97 (Sheldrick, 2008)'
_computing_molecular_graphics     'DIAMOND (Brandenburg, 1999)'
_computing_publication_material     'SHELXTL (Sheldrick, 2008)'
loop_
    _atom_site_type_symbol
    _atom_site_label
    _atom_site_fract_x
    _atom_site_fract_y
    _atom_site_fract_z
    _atom_site_U_iso_or_equiv
    _atom_site_adp_type
    _atom_site_calc_flag
    _atom_site_refinement_flags
    _atom_site_occupancy
    _atom_site_disorder_assembly
    _atom_site_disorder_group
    C C1 0.1236(5) 0.0898(4) 0.1819(2) 0.0408(7) Uani d . 1 . .
    H H1A 0.0180 0.1181 0.1395 0.049 Uiso calc R 1 . .
    C C2 0.4301(4) -0.0006(4) 0.23078(18) 0.0323(6) Uani d . 1 . .
    H H2A 0.5802 -0.0473 0.2337 0.039 Uiso calc R 1 . .
    C C3 0.2822(4) 0.0747(4) 0.41485(17) 0.0347(7) Uani d . 1 . .
    H H3A 0.1835 0.0101 0.4519 0.042 Uiso calc R 1 . .
    H H3B 0.2282 0.2125 0.4350 0.042 Uiso calc R 1 . .
    C C4 0.5070(4) -0.0100(4) 0.44352(17) 0.0311(6) Uani d . 1 . .
    H H4A 0.6059 0.0584 0.4103 0.037 Uiso calc R 1 . .
    H H4B 0.5653 -0.1473 0.4224 0.037 Uiso calc R 1 . .
    C C5 0.1402(5) 0.5973(4) 0.18630(19) 0.0319(6) Uani d . 1 . .
    C C6 0.2502(4) 0.5703(4) 0.27840(17) 0.0275(6) Uani d . 1 . .
    C C7 0.1272(4) 0.6255(4) 0.37179(19) 0.0375(7) Uani d . 1 . .
    H H7 -0.0245 0.6825 0.3773 0.045 Uiso calc R 1 . .
    C C8 0.2241(4) 0.5981(4) 0.45708(19) 0.0367(7) Uani d . 1 . .
    H H8 0.1358 0.6366 0.5187 0.044 Uiso calc R 1 . .
    C C9 0.4489(4) 0.5149(3) 0.45388(17) 0.0262(6) Uani d . 1 . .
    C C10 0.5721(4) 0.4649(4) 0.35941(19) 0.0389(7) Uani d . 1 . .
    H H10 0.7243 0.4120 0.3534 0.047 Uiso calc R 1 . .
    C C11 0.4747(5) 0.4915(4) 0.27460(19) 0.0393(7) Uani d . 1 . .
    H H11 0.5629 0.4552 0.2128 0.047 Uiso calc R 1 . .
    N N1 0.3416(3) 0.0186(3) 0.14818(15) 0.0333(6) Uani d . 1 . .
    N N2 0.0731(4) 0.1156(3) 0.27853(16) 0.0416(6) Uani d . 1 . .
    N N3 0.2730(4) 0.0566(3) 0.30894(15) 0.0299(5) Uani d . 1 . .
    O O1 0.6429(3) 0.2192(3) 0.04395(12) 0.0405(5) Uani d . 1 . .
    H H1C 0.5383 0.3192 0.0681 0.049 Uiso d R 1 . .
    H H1D 0.7103 0.2541 -0.0085 0.049 Uiso d R 1 . .
    O O2 0.2224(3) 0.2334(3) -0.02699(13) 0.0459(5) Uani d . 1 . .
    H H2C 0.2093 0.2385 -0.0886 0.055 Uiso d R 1 . .
    H H2D 0.2284 0.3433 -0.0065 0.055 Uiso d R 1 . .
    O O3 0.2593(3) 0.5246(3) 0.10408(13) 0.0407(5) Uani d . 1 . .
    O O4 -0.0583(3) 0.6896(3) 0.19568(13) 0.0484(6) Uani d . 1 . .
    Zn Zn1 0.5000 0.0000 0.0000 0.03341(17) Uani d S 1 . .
loop_
    _atom_site_aniso_label
    _atom_site_aniso_U_11
    _atom_site_aniso_U_22
    _atom_site_aniso_U_33
    _atom_site_aniso_U_12
    _atom_site_aniso_U_13
    _atom_site_aniso_U_23
    C1 0.0328(18) 0.0533(19) 0.0323(16) -0.0054(14) -0.0083(13) 0.0027(13)
    C2 0.0283(15) 0.0366(16) 0.0266(14) -0.0028(13) -0.0014(12) 0.0002(12)
    C3 0.0380(17) 0.0397(16) 0.0211(14) -0.0057(13) 0.0000(12) -0.0039(12)
    C4 0.0349(16) 0.0298(15) 0.0243(14) -0.0051(12) -0.0007(12) -0.0001(11)
    C5 0.0369(18) 0.0294(15) 0.0293(15) -0.0086(13) -0.0078(13) 0.0016(11)
    C6 0.0302(15) 0.0275(14) 0.0246(13) -0.0069(12) -0.0072(11) 0.0009(11)
    C7 0.0236(15) 0.0506(18) 0.0302(15) 0.0012(13) -0.0049(12) 0.0033(13)
    C8 0.0284(16) 0.0504(18) 0.0238(14) -0.0026(13) 0.0000(12) 0.0025(12)
    C9 0.0246(15) 0.0250(14) 0.0285(14) -0.0058(11) -0.0057(11) 0.0005(11)
    C10 0.0222(15) 0.0561(19) 0.0311(15) -0.0005(13) -0.0045(12) -0.0085(13)
    C11 0.0314(17) 0.0554(19) 0.0238(14) -0.0041(14) 0.0008(12) -0.0086(12)
    N1 0.0317(14) 0.0398(14) 0.0238(12) -0.0028(11) -0.0058(10) 0.0009(10)
    N2 0.0296(14) 0.0589(16) 0.0300(13) -0.0044(12) -0.0035(11) 0.0003(11)
    N3 0.0286(13) 0.0324(13) 0.0247(11) -0.0038(10) -0.0027(10) -0.0013(9)
    O1 0.0406(12) 0.0466(12) 0.0289(10) -0.0073(10) 0.0000(9) -0.0030(9)
    O2 0.0524(13) 0.0422(12) 0.0344(11) 0.0043(10) -0.0178(9) -0.0028(9)
    O3 0.0408(12) 0.0480(12) 0.0257(10) -0.0010(10) -0.0059(9) -0.0036(9)
    O4 0.0322(12) 0.0707(15) 0.0306(11) 0.0062(11) -0.0125(9) -0.0015(10)
    Zn1 0.0329(3) 0.0407(3) 0.0206(2) -0.0017(2) -0.00443(19) -0.00010(19)
_geom_special_details
;
All e.s.d.'s (except the e.s.d. in the dihedral angle between two l.s. planes)
are estimated using the full covariance matrix. The cell e.s.d.'s are taken
into account individually in the estimation of e.s.d.'s in distances, angles
and torsion angles; correlations between e.s.d.'s in cell parameters are only
used when they are defined by crystal symmetry. An approximate (isotropic)
treatment of cell e.s.d.'s is used for estimating e.s.d.'s involving l.s.
planes.
;
loop_
    _geom_bond_atom_site_label_1
    _geom_bond_atom_site_label_2
    _geom_bond_site_symmetry_2
    _geom_bond_distance
    _geom_bond_publ_flag
    C1 N2 . 1.301(3) ?
    C1 N1 . 1.350(3) ?
    C1 H1A . 0.9300 ?
    C2 N1 . 1.317(3) ?
    C2 N3 . 1.323(3) ?
    C2 H2A . 0.9300 ?
    C3 N3 . 1.453(3) ?
    C3 C4 . 1.500(4) ?
    C3 H3A . 0.9700 ?
    C3 H3B . 0.9700 ?
    C4 C4 2_656 1.524(5) ?
    C4 H4A . 0.9700 ?
    C4 H4B . 0.9700 ?
    C5 O4 . 1.238(3) ?
    C5 O3 . 1.272(3) ?
    C5 C6 . 1.507(4) ?
    C6 C11 . 1.378(4) ?
    C6 C7 . 1.381(3) ?
    C7 C8 . 1.378(4) ?
    C7 H7 . 0.9300 ?
    C8 C9 . 1.384(4) ?
    C8 H8 . 0.9300 ?
    C9 C10 . 1.389(3) ?
    C9 C9 2_666 1.481(5) ?
    C10 C11 . 1.374(4) ?
    C10 H10 . 0.9300 ?
    C11 H11 . 0.9300 ?
    N1 Zn1 . 2.096(2) ?
    N2 N3 . 1.354(3) ?
    O1 Zn1 . 2.1693(19) ?
    O1 H1C . 0.8500 ?
    O1 H1D . 0.8499 ?
    O2 Zn1 . 2.1234(18) ?
    O2 H2C . 0.8500 ?
    O2 H2D . 0.8500 ?
    Zn1 N1 2_655 2.096(2) ?
    Zn1 O2 2_655 2.1234(18) ?
    Zn1 O1 2_655 2.1693(19) ?
loop_
    _geom_angle_atom_site_label_1
    _geom_angle_atom_site_label_2
    _geom_angle_atom_site_label_3
    _geom_angle_site_symmetry_1
    _geom_angle_site_symmetry_3
    _geom_angle
    _geom_angle_publ_flag
    N2 C1 N1 . . 114.6(3) ?
    N2 C1 H1A . . 122.7 ?
    N1 C1 H1A . . 122.7 ?
    N1 C2 N3 . . 109.7(2) ?
    N1 C2 H2A . . 125.1 ?
    N3 C2 H2A . . 125.1 ?
    N3 C3 C4 . . 114.8(2) ?
    N3 C3 H3A . . 108.6 ?
    C4 C3 H3A . . 108.6 ?
    N3 C3 H3B . . 108.6 ?
    C4 C3 H3B . . 108.6 ?
    H3A C3 H3B . . 107.5 ?
    C3 C4 C4 . 2_656 109.7(3) ?
    C3 C4 H4A . . 109.7 ?
    C4 C4 H4A 2_656 . 109.7 ?
    C3 C4 H4B . . 109.7 ?
    C4 C4 H4B 2_656 . 109.7 ?
    H4A C4 H4B . . 108.2 ?
    O4 C5 O3 . . 124.7(2) ?
    O4 C5 C6 . . 118.0(2) ?
    O3 C5 C6 . . 117.3(2) ?
    C11 C6 C7 . . 116.7(2) ?
    C11 C6 C5 . . 122.7(2) ?
    C7 C6 C5 . . 120.6(2) ?
    C8 C7 C6 . . 121.5(2) ?
    C8 C7 H7 . . 119.3 ?
    C6 C7 H7 . . 119.3 ?
    C7 C8 C9 . . 122.0(2) ?
    C7 C8 H8 . . 119.0 ?
    C9 C8 H8 . . 119.0 ?
    C8 C9 C10 . . 116.1(2) ?
    C8 C9 C9 . 2_666 121.5(3) ?
    C10 C9 C9 . 2_666 122.4(3) ?
    C11 C10 C9 . . 121.7(2) ?
    C11 C10 H10 . . 119.2 ?
    C9 C10 H10 . . 119.2 ?
    C10 C11 C6 . . 122.0(2) ?
    C10 C11 H11 . . 119.0 ?
    C6 C11 H11 . . 119.0 ?
    C2 N1 C1 . . 103.1(2) ?
    C2 N1 Zn1 . . 128.25(18) ?
    C1 N1 Zn1 . . 127.55(18) ?
    C1 N2 N3 . . 102.5(2) ?
    C2 N3 N2 . . 110.0(2) ?
    C2 N3 C3 . . 131.7(2) ?
    N2 N3 C3 . . 118.2(2) ?
    Zn1 O1 H1C . . 108.1 ?
    Zn1 O1 H1D . . 107.9 ?
    H1C O1 H1D . . 107.4 ?
    Zn1 O2 H2C . . 111.6 ?
    Zn1 O2 H2D . . 111.7 ?
    H2C O2 H2D . . 109.6 ?
    N1 Zn1 N1 2_655 . 180.00(5) ?
    N1 Zn1 O2 2_655 . 93.74(8) ?
    N1 Zn1 O2 . . 86.26(8) ?
    N1 Zn1 O2 2_655 2_655 86.26(8) ?
    N1 Zn1 O2 . 2_655 93.74(8) ?
    O2 Zn1 O2 . 2_655 180.00(9) ?
    N1 Zn1 O1 2_655 . 93.19(8) ?
    N1 Zn1 O1 . . 86.81(8) ?
    O2 Zn1 O1 . . 87.85(8) ?
    O2 Zn1 O1 2_655 . 92.15(8) ?
    N1 Zn1 O1 2_655 2_655 86.81(8) ?
    N1 Zn1 O1 . 2_655 93.19(8) ?
    O2 Zn1 O1 . 2_655 92.15(8) ?
    O2 Zn1 O1 2_655 2_655 87.85(8) ?
    O1 Zn1 O1 . 2_655 180.00(10) ?
loop_
    _geom_torsion_atom_site_label_1
    _geom_torsion_atom_site_label_2
    _geom_torsion_atom_site_label_3
    _geom_torsion_atom_site_label_4
    _geom_torsion_site_symmetry_1
    _geom_torsion_site_symmetry_2
    _geom_torsion_site_symmetry_3
    _geom_torsion_site_symmetry_4
    _geom_torsion
    _geom_torsion_publ_flag
    N3 C3 C4 C4 . . . 2_656 -177.5(3) ?
    O4 C5 C6 C11 . . . . -171.9(3) ?
    O3 C5 C6 C11 . . . . 7.6(4) ?
    O4 C5 C6 C7 . . . . 7.9(4) ?
    O3 C5 C6 C7 . . . . -172.7(2) ?
    C11 C6 C7 C8 . . . . -1.7(4) ?
    C5 C6 C7 C8 . . . . 178.6(2) ?
    C6 C7 C8 C9 . . . . 0.3(4) ?
    C7 C8 C9 C10 . . . . 1.5(4) ?
    C7 C8 C9 C9 . . . 2_666 -179.6(3) ?
    C8 C9 C10 C11 . . . . -1.8(4) ?
    C9 C9 C10 C11 2_666 . . . 179.3(3) ?
    C9 C10 C11 C6 . . . . 0.4(5) ?
    C7 C6 C11 C10 . . . . 1.3(4) ?
    C5 C6 C11 C10 . . . . -178.9(3) ?
    N3 C2 N1 C1 . . . . -0.2(3) ?
    N3 C2 N1 Zn1 . . . . 168.47(17) ?
    N2 C1 N1 C2 . . . . 0.1(3) ?
    N2 C1 N1 Zn1 . . . . -168.61(19) ?
    N1 C1 N2 N3 . . . . 0.0(3) ?
    N1 C2 N3 N2 . . . . 0.2(3) ?
    N1 C2 N3 C3 . . . . -176.2(2) ?
    C1 N2 N3 C2 . . . . -0.1(3) ?
    C1 N2 N3 C3 . . . . 176.9(2) ?
    C4 C3 N3 C2 . . . . -9.0(4) ?
    C4 C3 N3 N2 . . . . 174.8(2) ?
    C2 N1 Zn1 O2 . . . . -141.6(2) ?
    C1 N1 Zn1 O2 . . . . 24.4(2) ?
    C2 N1 Zn1 O2 . . . 2_655 38.4(2) ?
    C1 N1 Zn1 O2 . . . 2_655 -155.6(2) ?
    C2 N1 Zn1 O1 . . . . -53.5(2) ?
    C1 N1 Zn1 O1 . . . . 112.5(2) ?
    C2 N1 Zn1 O1 . . . 2_655 126.5(2) ?
    C1 N1 Zn1 O1 . . . 2_655 -67.5(2) ?
loop_
    _geom_hbond_atom_site_label_D
    _geom_hbond_atom_site_label_H
    _geom_hbond_atom_site_label_A
    _geom_hbond_site_symmetry_A
    _geom_hbond_distance_DH
    _geom_hbond_distance_HA
    _geom_hbond_distance_DA
    _geom_hbond_angle_DHA
    C2 H2A O4 1_645 0.93 2.50 3.342(3) 150.2
    O1 H1D O3 2_665 0.85 2.07 2.825(3) 148.3
    O1 H1C O3 . 0.85 1.95 2.783(2) 166.6
    O2 H2C O4 2_565 0.85 1.85 2.642(3) 154.7
    O2 H2D O3 . 0.85 2.06 2.839(3) 151.4
    C3 H3B Cg . 0.97 2.82 3.552(3) 133.2
data_global
_journal_date_recd_electronic     2010-09-25
_journal_date_accepted     2010-10-04
_journal_name_full     'Acta Crystallographica, Section E'
_journal_year     2010
_journal_volume     66
_journal_issue     11
_journal_page_first     m1404
_journal_page_last     m1404
_journal_paper_category     QM
_journal_coeditor_code     RZ2494
_publ_contact_author_name     'Chang-Mei Jiao'
_publ_contact_author_address
;
Department of Chemistry,
Yancheng Teachers' College,
Yancheng, 224002,
People's Republic of China
;
_publ_contact_author_email     'wjndyc@gmail.com'
_publ_contact_author_fax     '86 515 88233188'
_publ_contact_author_phone     '86 515 88233188'
_publ_section_title
;\
<i>catena</i>-Poly[[[tetraaquazinc(II)]-\m-1,4-bis(1,2,4-triazol-1-yl)butane-\
\k^2^<i>N</i>^4^:<i>N</i>^4'^] biphenyl-4,4'-dicarboxylate]
;
loop_
    _publ_author_name
    _publ_author_footnote
    _publ_author_address
    'Jiao, Chang-Mei' .
;
Department of Chemistry,
Yancheng Teachers' College,
Yancheng 224002,
People's Republic of China
;
