# Supplementary material for: catena-Poly[[[tetra­aqua­zinc(II)]-μ-1,4-bis­(1,2,4-triazol-1-yl)butane-κ2 N 4:N 4′] biphenyl-4,4′-dicarboxyl­ate]
Source: Acta Crystallogr Sect E Struct Rep Online. 2010 Oct 13;66(Pt 11):m1404. doi: 10.1107/S160053681003970X (PMC3009203; doi:10.1107/S160053681003970X)
Supplement: Supplementary file 2 [file e-66-m1404-Isup2.hkl]

# 
# h,k,l, Fc-squared, Fo-squared, sigma(Fo-squared) and status flag 
# 
data_I
_shelx_title ' 1 in P-1' 
_shelx_refln_list_code          4 
_shelx_F_calc_maximum      123.98 
_exptl_crystal_F_000       296.00 
_reflns_d_resolution_high  0.8108 
 
loop_ 
 _symmetry_equiv_pos_as_xyz 
 'x, y, z' 
 '-x, -y, -z' 
 
_cell_length_a     6.4344 
_cell_length_b     7.1490 
_cell_length_c    13.5390 
_cell_angle_alpha  89.250 
_cell_angle_beta   81.348 
_cell_angle_gamma  72.620 
 
_shelx_F_squared_multiplier     1.000 
 
loop_ 
 _refln_index_h 
 _refln_index_k 
 _refln_index_l 
 _refln_F_squared_calc 
 _refln_F_squared_meas 
 _refln_F_squared_sigma 
 _refln_observed_status 
   1   0   0     2565.14     2701.75     23.30 o 
   2   0   0       63.60       70.68      4.00 o 
   3   0   0      764.23      814.32     14.43 o 
   4   0   0      605.24      613.27     14.75 o 
   5   0   0      371.92      363.46     19.78 o 
   6   0   0        1.88        0.00      5.27 o 
   7   0   0       18.87       24.46     10.29 o 
  -7   1   0       32.42       21.92     11.26 o 
  -6   1   0      195.68      159.29     18.29 o 
  -5   1   0       41.91       36.17      9.20 o 
  -4   1   0      187.04      192.83      7.77 o 
  -3   1   0        6.68        1.93      2.24 o 
  -2   1   0     1745.13     1857.54     87.52 o 
  -1   1   0      743.55      768.32     11.28 o 
   0   1   0      476.67      443.11      6.86 o 
   1   1   0     1236.17     1256.61     41.76 o 
   2   1   0       35.25       35.64      2.75 o 
   3   1   0        1.99        3.61      1.95 o 
   4   1   0        1.76        6.02      2.77 o 
   5   1   0      769.95      795.70     29.58 o 
   6   1   0      110.22      120.80     14.92 o 
  -6   2   0        9.86        6.92      7.52 o 
  -5   2   0      154.68      169.20     16.08 o 
  -4   2   0      366.43      388.57     14.90 o 
  -3   2   0      857.86      949.04     20.21 o 
  -2   2   0     1329.48     1315.94     20.54 o 
  -1   2   0      244.47      262.14      5.66 o 
   0   2   0     6563.28     7221.89    222.53 o 
   1   2   0    15372.00    16400.43     84.45 o 
   2   2   0       82.05       72.69      4.12 o 
   3   2   0      649.74      628.20     16.55 o 
   4   2   0      801.37      855.13     28.50 o 
   5   2   0      538.21      511.83     24.87 o 
   6   2   0      138.57      148.85     16.61 o 
   7   2   0       42.96       33.14     11.11 o 
  -5   3   0      219.39      196.04     12.96 o 
  -4   3   0      301.38      316.67     14.52 o 
  -3   3   0       31.22       25.44      5.08 o 
  -2   3   0       65.35       50.16      6.77 o 
  -1   3   0      333.65      343.66      7.66 o 
   0   3   0      547.17      552.69     25.75 o 
   1   3   0        4.28        2.75      2.21 o 
   2   3   0     1358.48     1361.49     19.77 o 
   3   3   0      497.17      476.59     11.22 o 
   4   3   0       63.60       80.79     11.00 o 
   5   3   0       44.18       46.94     10.29 o 
   6   3   0      174.14      180.65     18.18 o 
   7   3   0       52.11       69.04     14.29 o 
  -5   4   0        1.38        5.05      7.33 o 
  -4   4   0      397.27      383.43     25.51 o 
  -3   4   0       89.47       93.72      8.76 o 
  -2   4   0      173.82      189.02     10.19 o 
  -1   4   0      294.62      297.30      8.38 o 
   0   4   0     1311.43     1392.85     26.63 o 
   1   4   0     6470.33     6936.54     94.62 o 
   2   4   0      432.35      419.68     12.52 o 
   3   4   0      103.69      103.67      7.14 o 
   4   4   0      185.73      177.65     15.45 o 
   5   4   0      138.51      128.43     15.00 o 
   6   4   0      120.63      117.29     16.76 o 
   7   4   0        9.59       11.07      8.98 o 
  -4   5   0       24.28       33.40     11.82 o 
  -3   5   0      202.98      207.13     20.16 o 
  -2   5   0       36.68       51.61     11.15 o 
  -1   5   0      178.86      159.03     15.48 o 
   0   5   0      257.14      242.09     22.85 o 
   1   5   0      415.82      400.60     13.76 o 
   2   5   0        1.62        2.46      3.57 o 
   3   5   0       47.82       44.33      6.21 o 
   4   5   0        6.21        3.81      5.42 o 
   5   5   0        1.14        0.15      5.01 o 
   6   5   0      140.74      143.88     18.70 o 
   7   5   0       36.65       50.12     14.21 o 
  -3   6   0      163.90      169.28     19.82 o 
  -2   6   0      161.53      140.03     17.05 o 
  -1   6   0      193.61      182.07     18.33 o 
   0   6   0       54.43       52.51     11.52 o 
   1   6   0      545.79      508.92     17.27 o 
   2   6   0      952.19      802.48     88.00 o 
   3   6   0        0.79        2.69      4.16 o 
   4   6   0      106.74      107.60     15.18 o 
   5   6   0      126.22      114.67     16.91 o 
   6   6   0       75.87       66.16     15.04 o 
   7   6   0       14.50       12.75      9.69 o 
  -2   7   0       78.25       83.81     16.64 o 
  -1   7   0       21.79       30.74     10.96 o 
   0   7   0       13.09       18.25      8.98 o 
   1   7   0       47.47       52.44     12.01 o 
   2   7   0       67.98       70.58     12.45 o 
   3   7   0       37.77       56.18     12.16 o 
   4   7   0       11.41        9.46      8.19 o 
   5   7   0        1.77        2.54      7.14 o 
   6   7   0        8.23       13.39      9.61 o 
  -1   8   0       56.83       63.66     16.12 o 
   0   8   0       59.16       62.46     15.04 o 
   1   8   0       42.80       44.32     12.30 o 
   2   8   0      249.94      224.22     21.09 o 
   4   8   0        1.72        5.91      8.38 o 
   5   8   0       10.96        9.05     10.17 o 
  -5  -8   1        2.11        2.62      8.75 o 
  -4  -8   1        0.95        0.00      7.29 o 
  -2  -8   1        0.42        1.61      6.40 o 
  -1  -8   1       41.80       51.58     12.90 o 
   0  -8   1        2.99       27.86     12.30 o 
   1  -8   1        5.17       12.64      9.46 o 
  -6  -7   1       40.65       40.80     13.13 o 
  -5  -7   1       15.78       22.70     10.06 o 
  -4  -7   1        2.00        1.46      7.18 o 
  -3  -7   1       97.48      100.91     14.74 o 
  -2  -7   1       34.89       41.09      7.45 o 
  -1  -7   1       24.85       23.15      9.69 o 
   0  -7   1       45.69       51.05     12.08 o 
   1  -7   1      100.85       96.49     16.27 o 
   2  -7   1       10.25       11.67      8.98 o 
  -6  -6   1        1.53        0.00      6.43 o 
  -5  -6   1       27.78       43.16     12.12 o 
  -4  -6   1       80.09       79.33     13.61 o 
  -3  -6   1      109.80       95.30     13.46 o 
  -2  -6   1      262.42      232.08     12.35 o 
  -1  -6   1      175.65      170.35     10.96 o 
   0  -6   1       60.94       73.53     12.30 o 
   1  -6   1        8.41        8.04      7.07 o 
   2  -6   1       50.05       55.02     12.87 o 
   3  -6   1        4.22        1.50      7.63 o 
  -7  -5   1        2.41        5.65      9.31 o 
  -6  -5   1       44.77       50.04     13.39 o 
  -5  -5   1      109.91      104.05     15.22 o 
  -4  -5   1       10.98       14.70      7.41 o 
  -3  -5   1        5.60       12.27      6.40 o 
  -2  -5   1      147.15      143.61      9.08 o 
  -1  -5   1      257.70      244.32     11.27 o 
   0  -5   1      387.95      381.79     29.38 o 
   1  -5   1      489.37      534.01     26.55 o 
   2  -5   1      107.80       93.31     13.69 o 
   3  -5   1       15.29       14.03      7.78 o 
   4  -5   1        1.97        1.27      7.70 o 
  -7  -4   1        2.31        3.85      8.56 o 
  -6  -4   1        0.34        4.15      6.69 o 
  -5  -4   1        0.57        0.00      5.12 o 
  -4  -4   1       37.37       33.10      8.53 o 
  -3  -4   1      261.02      237.47      9.47 o 
  -2  -4   1     1591.37     1632.77     23.79 o 
  -1  -4   1       99.51      105.78      7.12 o 
   0  -4   1     1651.47     1778.75     25.06 o 
   1  -4   1       60.09       54.98      4.36 o 
   2  -4   1       18.15       13.19      3.93 o 
   3  -4   1        3.95        5.35      5.46 o 
   4  -4   1      246.91      235.18     20.83 o 
   5  -4   1      196.27      197.25     20.68 o 
  -7  -3   1       17.67       28.24     10.85 o 
  -6  -3   1        0.43        1.35      6.43 o 
  -5  -3   1      180.39      186.22     16.83 o 
  -4  -3   1       38.03       27.90      7.97 o 
  -3  -3   1      348.97      335.31      8.64 o 
  -2  -3   1     1061.94     1096.11     35.21 o 
  -1  -3   1      244.52      215.30      9.76 o 
   0  -3   1      528.79      546.84     14.81 o 
   1  -3   1      621.37      630.95     10.52 o 
   2  -3   1     1335.66     1413.52     22.98 o 
   3  -3   1        5.91        7.04      3.52 o 
   4  -3   1       96.33       93.55     12.70 o 
   5  -3   1       43.56       63.21     12.49 o 
  -7  -2   1       15.88       28.72     10.62 o 
  -6  -2   1        2.81        2.81      6.36 o 
  -5  -2   1       89.06       83.22     12.12 o 
  -4  -2   1      165.80      170.51     13.91 o 
  -3  -2   1      176.04      156.56     11.67 o 
  -2  -2   1        6.52        2.79      1.56 o 
  -1  -2   1     7764.73     8464.33    210.96 o 
   0  -2   1     1391.60     1539.55     21.32 o 
   1  -2   1      886.01      964.54     11.49 o 
   2  -2   1      175.40      141.65      6.99 o 
   3  -2   1       75.87       80.68      6.49 o 
   4  -2   1        0.98        0.00      2.93 o 
   5  -2   1      687.50      596.62     28.42 o 
   6  -2   1       40.87       35.42     10.96 o 
  -7  -1   1       14.04       16.79      8.98 o 
  -6  -1   1       57.58       59.73     11.56 o 
  -5  -1   1       92.38       90.47     12.04 o 
  -4  -1   1      339.12      385.83     18.63 o 
  -3  -1   1       12.36       14.57      4.11 o 
  -2  -1   1        2.35        5.46      3.18 o 
  -1  -1   1     1907.31     2075.22     25.25 o 
   0  -1   1      818.84      841.43      9.52 o 
   1  -1   1     2082.98     2240.48     24.70 o 
   2  -1   1     3506.92     3715.99    131.31 o 
   3  -1   1     1164.20     1240.36     29.10 o 
   4  -1   1      145.76      142.29     10.47 o 
   5  -1   1        9.37       12.77      4.65 o 
   6  -1   1       57.28       61.79     12.38 o 
   7  -1   1       36.20       42.15     13.17 o 
  -7   0   1      154.66      153.12     19.04 o 
  -6   0   1        0.70        1.57      6.02 o 
  -5   0   1       27.45       31.50      5.95 o 
  -4   0   1       67.33       59.42      5.41 o 
  -3   0   1      102.13      101.54      5.72 o 
  -2   0   1      137.94      128.56      5.44 o 
  -1   0   1     2351.48     2682.71     16.67 o 
   1   0   1     5178.75     5104.26     36.32 o 
   2   0   1       54.44       50.23      5.16 o 
   3   0   1       31.97       53.60      6.28 o 
   4   0   1       34.33       28.02      4.36 o 
   5   0   1       92.42       89.50     10.88 o 
   7   0   1       33.51       28.80     10.25 o 
  -7   1   1       24.89       41.10     13.09 o 
  -6   1   1       65.66       77.46     14.40 o 
  -5   1   1        7.19        8.98      6.96 o 
  -4   1   1       66.94       81.25      5.64 o 
  -3   1   1      245.29      232.72      9.23 o 
  -2   1   1     1707.05     1858.94     54.20 o 
  -1   1   1        1.88        1.46      1.67 o 
   0   1   1     1673.61     1663.85     82.92 o 
   1   1   1     1330.50     1342.72     53.54 o 
   2   1   1      460.06      462.84      9.02 o 
   3   1   1     1374.30     1529.89     49.86 o 
   4   1   1       18.71       15.21      3.49 o 
   5   1   1       96.72       98.74     12.12 o 
   6   1   1       30.87       54.01     11.26 o 
  -6   2   1       74.60       78.99     14.96 o 
  -5   2   1        2.04        0.00      5.91 o 
  -4   2   1      157.07      167.54     10.57 o 
  -3   2   1      127.83      114.66      7.83 o 
  -2   2   1      461.79      418.26     12.53 o 
  -1   2   1      128.49      120.35      6.04 o 
   0   2   1     5004.29     5502.53     27.50 o 
   1   2   1     3449.46     3701.50    141.77 o 
   2   2   1      837.01      817.54     13.01 o 
   3   2   1      125.02      114.10      6.28 o 
   4   2   1       38.69       37.40      7.03 o 
   5   2   1       58.60       62.01     10.55 o 
   6   2   1      245.59      252.60     20.31 o 
   7   2   1       31.56       29.21     11.07 o 
  -6   3   1       26.43       34.56     12.16 o 
  -5   3   1      141.77      137.80     22.98 o 
  -4   3   1        0.83        0.00      3.88 o 
  -3   3   1       58.68       53.75      6.70 o 
  -2   3   1       34.93       30.34      4.84 o 
  -1   3   1      507.93      519.11     15.19 o 
   0   3   1        4.39        7.10      2.43 o 
   1   3   1     1028.47      986.05     15.98 o 
   2   3   1     2203.31     2204.99     24.67 o 
   3   3   1     1158.35     1213.93     18.92 o 
   4   3   1      239.33      239.29      9.37 o 
   5   3   1       87.91       77.94     12.12 o 
   6   3   1       72.14       77.01     13.73 o 
   7   3   1        3.26       12.75      8.53 o 
  -5   4   1       12.20       17.39      9.16 o 
  -4   4   1       36.40       39.78      7.59 o 
  -3   4   1        9.42       11.92      4.80 o 
  -2   4   1        1.58        2.11      3.07 o 
  -1   4   1      199.10      187.00      9.66 o 
   0   4   1      281.37      265.80      9.51 o 
   1   4   1       43.78       39.85      4.80 o 
   2   4   1      915.76      900.20     18.19 o 
   3   4   1       30.46       29.08      4.72 o 
   4   4   1       24.40       19.97      7.18 o 
   5   4   1        2.14        0.00      5.50 o 
   6   4   1       26.35       34.93     11.15 o 
   7   4   1      160.70      172.04     19.97 o 
  -4   5   1        0.80        0.00      7.18 o 
  -3   5   1        3.47       11.33      7.78 o 
  -2   5   1       80.31       83.68      8.69 o 
  -1   5   1      179.33      144.89     15.22 o 
   0   5   1      110.57       96.68     12.27 o 
   1   5   1      248.84      246.59     10.89 o 
   2   5   1      126.69      125.62      8.71 o 
   3   5   1      161.82      151.83      9.48 o 
   4   5   1      212.35      205.07     17.39 o 
   5   5   1       12.72        4.97      6.32 o 
   6   5   1        4.40        5.35      7.07 o 
   7   5   1       24.87       38.22     12.98 o 
  -3   6   1       46.46       56.33     14.06 o 
  -2   6   1       18.19       18.51      9.01 o 
  -1   6   1       36.85       39.57     11.03 o 
   0   6   1       24.35       30.18      9.69 o 
   1   6   1        2.20        1.94      5.42 o 
   2   6   1      138.07      125.28      9.78 o 
   3   6   1       42.92       48.99      7.12 o 
   4   6   1       48.26       61.60     12.08 o 
   5   6   1       23.74       25.32      9.99 o 
   6   6   1        0.45        1.98      7.03 o 
   7   6   1       18.92       25.54     11.37 o 
  -2   7   1       14.75       23.60     10.47 o 
  -1   7   1       27.47       27.71     11.03 o 
   0   7   1       16.62       20.08      9.28 o 
   1   7   1        6.58        7.93      8.00 o 
   2   7   1      182.61      152.63     16.23 o 
   3   7   1       85.88       91.41     13.91 o 
   4   7   1       41.07       46.19     12.42 o 
   5   7   1       14.12       18.81     10.06 o 
   6   7   1        0.70        1.46      7.85 o 
   0   8   1       46.03       54.68     14.40 o 
   1   8   1        6.82       16.46      9.16 o 
   2   8   1        5.02       14.66      8.64 o 
   4   8   1        1.04        2.99      8.19 o 
   5   8   1        1.04        1.57      7.63 o 
  -4  -8   2      133.94      104.50     17.69 o 
  -3  -8   2       81.20       76.00     15.04 o 
  -1  -8   2       25.02       23.15      9.69 o 
   0  -8   2       70.95       61.34     14.47 o 
  -6  -7   2       15.58       22.33      9.76 o 
  -5  -7   2       41.80       52.17     14.03 o 
  -4  -7   2       15.83       20.76      9.69 o 
  -3  -7   2       53.53       61.52     13.09 o 
  -2  -7   2       41.45       43.79      7.52 o 
  -1  -7   2        0.78        0.00      6.32 o 
   0  -7   2        0.83        0.00      5.50 o 
   1  -7   2      130.07      142.57     17.77 o 
   2  -7   2      113.30      125.07     19.11 o 
  -6  -6   2       42.93       39.05     12.60 o 
  -5  -6   2       61.80       75.59     14.96 o 
  -4  -6   2       60.48       54.90     12.45 o 
  -3  -6   2      363.34      361.37     23.23 o 
  -2  -6   2        0.61        0.00      3.44 o 
  -1  -6   2        2.27        2.08      4.12 o 
   0  -6   2      182.09      163.59     16.42 o 
   1  -6   2      179.65      182.33     18.06 o 
   2  -6   2      315.92      300.81     24.12 o 
   3  -6   2        0.96        4.71      7.22 o 
  -7  -5   2       78.29       89.84     18.03 o 
  -6  -5   2       41.16       41.33     12.08 o 
  -5  -5   2       92.23       96.23     15.00 o 
  -4  -5   2       75.54       78.73     12.68 o 
  -3  -5   2        8.42        3.37      5.01 o 
  -2  -5   2      119.34      129.50     14.14 o 
  -1  -5   2      119.35      115.39      8.66 o 
   0  -5   2      153.57      137.83     16.55 o 
   1  -5   2       24.19       22.93      8.04 o 
   2  -5   2      525.99      448.06     26.11 o 
   3  -5   2      158.36      158.20     17.80 o 
   4  -5   2       11.78       16.53      9.01 o 
  -7  -4   2       69.87       78.39     16.12 o 
  -6  -4   2       53.59       59.35     13.73 o 
  -5  -4   2       26.01       25.13      9.20 o 
  -4  -4   2      108.16       95.67     13.02 o 
  -3  -4   2      514.13      507.86     23.67 o 
  -2  -4   2      446.22      466.60     14.77 o 
  -1  -4   2       17.20       16.15      3.80 o 
   0  -4   2      712.55      695.96     16.49 o 
   1  -4   2      537.20      571.10     15.32 o 
   2  -4   2       66.62       74.13     11.07 o 
   3  -4   2      254.52      258.10     19.60 o 
   4  -4   2        0.69        0.00      5.54 o 
   5  -4   2      111.08      123.38     17.69 o 
  -7  -3   2       56.99       70.13     14.74 o 
  -6  -3   2      166.25      161.50     17.84 o 
  -5  -3   2      138.20      123.91     14.51 o 
  -4  -3   2      138.20      132.96     13.46 o 
  -3  -3   2      918.39      912.61     28.99 o 
  -2  -3   2      730.11      679.54     29.55 o 
  -1  -3   2       64.32       59.45      4.85 o 
   0  -3   2       23.07       25.02      5.09 o 
   1  -3   2      115.46      107.74      4.75 o 
   2  -3   2      588.27      597.78     16.41 o 
   3  -3   2      631.29      617.72     18.87 o 
   4  -3   2      237.43      235.40     19.00 o 
   5  -3   2       92.95      110.26     15.67 o 
  -6  -2   2      123.32      124.36     15.86 o 
  -5  -2   2      282.78      279.42     19.30 o 
  -4  -2   2      288.34      268.80     17.05 o 
  -3  -2   2       49.37       38.63      6.99 o 
  -2  -2   2     1896.94     1955.98     34.56 o 
  -1  -2   2      456.12      471.33     17.69 o 
   0  -2   2       78.71       72.88      4.58 o 
   1  -2   2     1658.23     1757.32     27.28 o 
   2  -2   2     1994.05     2122.07     24.27 o 
   3  -2   2      680.67      697.52     42.49 o 
   4  -2   2       27.07       33.64      5.54 o 
   5  -2   2       38.07       43.31      7.08 o 
  -7  -1   2       20.91       22.33     10.02 o 
  -6  -1   2      395.60      391.36     23.45 o 
  -5  -1   2      364.13      359.91     20.61 o 
  -4  -1   2      389.07      411.67     19.30 o 
  -3  -1   2       67.31       68.50      3.93 o 
  -2  -1   2      963.88      931.28     21.39 o 
   0  -1   2      178.44      169.31      5.08 o 
   1  -1   2     1092.66     1182.22     26.70 o 
   2  -1   2      898.73      880.38     22.33 o 
   3  -1   2     3146.41     3493.97     50.15 o 
   4  -1   2        7.32       19.64      6.47 o 
   5  -1   2       47.19       33.82      6.19 o 
   6  -1   2      160.02      129.59     15.26 o 
  -7   0   2       67.20       73.90     16.19 o 
  -6   0   2      123.30      113.70     16.01 o 
  -5   0   2       81.91       73.83     12.12 o 
  -4   0   2      219.53      209.46      7.74 o 
  -3   0   2      264.35      278.26      9.55 o 
  -2   0   2      145.30      168.74      4.95 o 
  -1   0   2     3671.13     3797.89     18.60 o 
   0   0   2      194.40      187.85      4.95 o 
   1   0   2     1771.44     1783.64     22.85 o 
   2   0   2      100.35      100.50      7.33 o 
   3   0   2      729.81      776.29     21.24 o 
   4   0   2      735.76      733.32     23.41 o 
   5   0   2        8.34        6.96      4.13 o 
   6   0   2      227.92      217.04     17.88 o 
  -6   1   2       73.58       83.37     14.66 o 
  -5   1   2      344.60      293.60     21.62 o 
  -4   1   2      139.12      141.72      9.17 o 
  -3   1   2      490.28      492.27     17.37 o 
  -2   1   2      795.00      836.62     23.29 o 
  -1   1   2     1333.73     1393.17     16.94 o 
   0   1   2      611.41      619.26     26.03 o 
   1   1   2      124.61      112.69      6.40 o 
   2   1   2      334.30      358.37     11.71 o 
   3   1   2      514.08      511.90     15.86 o 
   4   1   2     1831.98     1851.86     65.75 o 
   5   1   2       63.85       77.98     11.33 o 
   6   1   2      140.40      156.93     16.42 o 
   7   1   2       93.38      102.03     15.97 o 
  -6   2   2      103.54       87.56     15.56 o 
  -5   2   2      128.51      131.46     15.90 o 
  -4   2   2      260.01      254.53     18.33 o 
  -3   2   2      257.18      239.38     12.36 o 
  -2   2   2      230.65      211.33     13.78 o 
  -1   2   2        2.40        2.91      2.17 o 
   0   2   2       54.55       59.83      3.00 o 
   1   2   2      498.81      510.13     38.62 o 
   2   2   2     1478.54     1556.85     33.62 o 
   3   2   2      467.06      481.06     23.88 o 
   4   2   2      685.45      669.10     25.62 o 
   5   2   2      263.15      270.82     18.81 o 
   6   2   2        1.84       10.25      7.07 o 
   7   2   2       69.29       70.24     14.36 o 
  -6   3   2       51.24       41.89     12.57 o 
  -5   3   2      337.75      326.47     24.39 o 
  -4   3   2      255.83      242.00     24.95 o 
  -3   3   2       53.84       49.66      6.71 o 
  -2   3   2        2.34        2.33      2.97 o 
  -1   3   2     1252.17     1303.71     25.64 o 
   0   3   2      194.64      188.34      5.75 o 
   1   3   2      260.79      247.09      8.41 o 
   2   3   2     1535.92     1577.21     31.12 o 
   3   3   2      722.89      721.34     43.27 o 
   4   3   2      313.02      315.52     11.32 o 
   5   3   2       27.74       27.83      8.75 o 
   6   3   2       65.35       78.28     13.95 o 
   7   3   2       88.47       90.81     16.34 o 
  -5   4   2      100.56      112.02     17.28 o 
  -4   4   2      100.87      117.47     12.19 o 
  -3   4   2       70.46       63.18      8.16 o 
  -2   4   2        1.21        0.00      2.99 o 
  -1   4   2       82.00       87.51      7.41 o 
   0   4   2      862.77      896.50     15.83 o 
   1   4   2       46.82       47.06      5.05 o 
   2   4   2      448.17      442.01     13.22 o 
   3   4   2       49.17       55.54      5.93 o 
   4   4   2      168.07      179.47      9.72 o 
   5   4   2      108.30      106.82     14.36 o 
   6   4   2       13.78       19.04      9.16 o 
   7   4   2       67.28       66.91     15.15 o 
  -4   5   2      122.33      133.45     18.85 o 
  -3   5   2       63.08       67.51      9.11 o 
  -2   5   2       83.16       84.50      9.12 o 
  -1   5   2       56.88       54.56      7.16 o 
   0   5   2      616.80      601.29     27.12 o 
   1   5   2       61.19       68.63      6.78 o 
   2   5   2       21.48       32.29      5.65 o 
   3   5   2      212.31      208.63     11.12 o 
   4   5   2      165.17      152.30     15.11 o 
   5   5   2      163.44      170.02     17.28 o 
   6   5   2       13.09       23.97      9.95 o 
   7   5   2       79.07       74.69     16.42 o 
  -3   6   2      100.15      121.22     18.59 o 
  -2   6   2       35.40       36.35     11.59 o 
  -1   6   2        1.64        4.56      6.69 o 
   0   6   2       14.27        8.15      7.11 o 
   1   6   2      129.11      123.27     14.32 o 
   2   6   2       60.34       70.50      8.03 o 
   3   6   2       90.14       94.82     11.54 o 
   4   6   2       61.82       73.83     12.83 o 
   5   6   2      172.36      162.39     18.10 o 
   6   6   2       12.42       15.00      9.31 o 
   7   6   2        0.20        1.94      6.55 o 
  -2   7   2       13.86       13.99      9.61 o 
  -1   7   2        9.20       12.90      8.94 o 
   0   7   2        4.76       11.22      9.50 o 
   1   7   2       40.22       42.34     11.67 o 
   2   7   2       97.01       95.75     14.77 o 
   3   7   2       83.64       92.71      9.86 o 
   4   7   2       37.31       42.75     11.78 o 
   5   7   2       23.51       18.78      9.72 o 
   6   7   2       13.41       17.05     10.25 o 
   0   8   2       28.06       39.91     13.80 o 
   1   8   2       33.43       41.89     12.87 o 
   2   8   2       25.42       28.27     11.11 o 
   5   8   2       12.71       21.02     11.11 o 
  -4  -8   3        3.01        3.18      8.38 o 
  -3  -8   3       70.95       72.45     14.96 o 
  -1  -8   3        0.21        0.71      6.69 o 
   0  -8   3        8.97        6.88      8.12 o 
  -5  -7   3       41.22       43.98     13.73 o 
  -4  -7   3       19.25       21.43     10.88 o 
  -3  -7   3       20.28       28.05     10.81 o 
  -2  -7   3       67.22       73.34     13.24 o 
  -1  -7   3        5.23        6.25      6.96 o 
   0  -7   3        0.98        4.49      7.22 o 
   1  -7   3        2.05        5.09      8.04 o 
   2  -7   3       23.97       17.99     10.88 o 
  -6  -6   3       41.31       43.61     13.65 o 
  -5  -6   3       71.82       65.90     14.40 o 
  -4  -6   3       12.25       16.68      8.86 o 
  -3  -6   3       43.77       39.57     10.58 o 
  -2  -6   3       95.71       89.75      8.67 o 
  -1  -6   3       13.01       13.30      4.82 o 
   0  -6   3       18.86       21.78      5.95 o 
   1  -6   3       54.27       57.15     12.27 o 
   2  -6   3       82.90       93.54     15.30 o 
   3  -6   3       62.55       74.84     15.48 o 
  -7  -5   3        4.99       10.96      9.16 o 
  -6  -5   3       34.31       48.96     13.28 o 
  -5  -5   3      129.62      114.78     16.61 o 
  -4  -5   3       29.39       25.21      9.16 o 
  -3  -5   3        2.24        1.50      4.82 o 
  -2  -5   3      150.22      140.33     20.05 o 
  -1  -5   3      247.60      253.73     11.92 o 
   0  -5   3      162.46      156.02     20.85 o 
   1  -5   3        3.26        2.69      3.75 o 
   2  -5   3       57.96       53.56     11.41 o 
   3  -5   3       92.18      103.94     15.63 o 
   4  -5   3        2.58        0.00      6.17 o 
  -7  -4   3        5.78        9.72      8.86 o 
  -6  -4   3       33.02       39.98     12.19 o 
  -5  -4   3       35.71       31.08     10.17 o 
  -4  -4   3      278.17      277.18     19.75 o 
  -3  -4   3      121.53      109.70     12.79 o 
  -2  -4   3      497.71      485.68     19.07 o 
  -1  -4   3      139.87      132.52      7.90 o 
   0  -4   3      365.58      345.67     20.44 o 
   1  -4   3      115.90      115.18     11.43 o 
   2  -4   3       21.63       19.38      4.56 o 
   3  -4   3      268.63      265.36     20.12 o 
   4  -4   3       45.01       56.48     12.75 o 
   5  -4   3        7.20       16.27      9.01 o 
  -7  -3   3        2.33        1.16      8.00 o 
  -6  -3   3       47.15       55.95     12.98 o 
  -5  -3   3      181.35      153.94     16.16 o 
  -4  -3   3      384.06      338.55     20.35 o 
  -3  -3   3      166.52      159.81     13.46 o 
  -2  -3   3      124.08      121.00      9.18 o 
  -1  -3   3      338.91      331.54     10.13 o 
   0  -3   3       33.68       40.15      4.49 o 
   1  -3   3      283.21      290.07     10.48 o 
   2  -3   3       14.69       17.88      2.88 o 
   3  -3   3      419.65      394.47     21.92 o 
   4  -3   3      209.14      203.68     17.65 o 
   5  -3   3        6.42       15.18      8.71 o 
   6  -3   3       11.62       11.52      9.24 o 
  -7  -2   3        2.66        0.00      6.51 o 
  -6  -2   3       55.15       62.38     12.60 o 
  -5  -2   3      414.86      415.97     23.26 o 
  -4  -2   3      248.87      252.34     16.87 o 
  -3  -2   3      657.13      606.19     22.59 o 
  -2  -2   3      190.18      192.24     12.04 o 
  -1  -2   3       25.55       24.84      2.94 o 
   0  -2   3        7.18        9.27      2.56 o 
   1  -2   3     1284.54     1307.92     12.14 o 
   2  -2   3      719.07      710.70     16.94 o 
   3  -2   3        2.69        5.10      2.86 o 
   4  -2   3      344.68      341.46     20.53 o 
   5  -2   3        0.78        0.00      4.97 o 
   6  -2   3       13.83       12.04      9.05 o 
  -7  -1   3       14.93       12.45      9.54 o 
  -6  -1   3       30.92       30.71     10.32 o 
  -5  -1   3      329.08      311.70     19.71 o 
  -4  -1   3      636.47      692.36     25.02 o 
  -3  -1   3        6.03        9.20      2.17 o 
  -2  -1   3        3.44        0.41      2.62 o 
  -1  -1   3     1112.57     1130.68     28.95 o 
   0  -1   3      434.92      472.59      6.11 o 
   1  -1   3        7.26        4.78      2.03 o 
   2  -1   3      571.99      514.97     18.06 o 
   3  -1   3      222.39      198.97     13.35 o 
   4  -1   3       95.10      109.88     11.59 o 
   5  -1   3        2.92        4.82      5.12 o 
   6  -1   3       34.52       43.42     10.81 o 
  -7   0   3       14.07       14.03     10.47 o 
  -6   0   3       10.93       12.60      8.38 o 
  -5   0   3       84.42       64.52     11.93 o 
  -4   0   3      534.51      525.67     30.26 o 
  -3   0   3      728.33      741.66     17.15 o 
  -2   0   3      203.87      181.08      5.40 o 
  -1   0   3     1515.31     1473.61     20.98 o 
   0   0   3      540.05      546.21     12.68 o 
   1   0   3     1221.67     1178.42     21.09 o 
   3   0   3        2.51        1.01      3.33 o 
   4   0   3      237.40      256.76     15.15 o 
   6   0   3       20.32       21.54      9.54 o 
  -6   1   3        6.33       10.10      7.55 o 
  -5   1   3      119.94      113.32     15.22 o 
  -4   1   3      272.91      282.05     26.42 o 
  -3   1   3     1713.53     1837.74     42.39 o 
  -2   1   3       65.66       66.69      3.78 o 
  -1   1   3       80.27       80.39      3.23 o 
   0   1   3      441.30      433.68      9.30 o 
   1   1   3      183.94      183.53      9.05 o 
   2   1   3       39.19       51.13      5.83 o 
   3   1   3       16.32       12.23      4.11 o 
   4   1   3     1153.03     1109.57     27.94 o 
   5   1   3       75.90       80.46      7.63 o 
   6   1   3        6.00        8.98      6.99 o 
   7   1   3       51.85       78.77     14.44 o 
  -6   2   3        5.59        2.28      7.63 o 
  -5   2   3       67.52       60.22     12.87 o 
  -4   2   3      460.69      452.35     33.68 o 
  -3   2   3      530.69      499.03     42.23 o 
  -2   2   3      922.23      892.66     37.87 o 
  -1   2   3      107.62      134.75      9.99 o 
   0   2   3        3.32        3.94      2.51 o 
   1   2   3      250.03      252.16     11.97 o 
   2   2   3     2493.41     2387.25     34.93 o 
   3   2   3       28.41       18.66      4.75 o 
   4   2   3       86.55       79.72      6.71 o 
   5   2   3      374.75      402.58     22.89 o 
   6   2   3        8.74        7.37      6.96 o 
   7   2   3       11.48       17.47      9.80 o 
  -5   3   3      109.61      119.23     16.87 o 
  -4   3   3      273.17      257.59     14.25 o 
  -3   3   3      107.90      107.81      9.10 o 
  -2   3   3      300.97      280.34     12.20 o 
  -1   3   3       55.36       55.78      5.71 o 
   0   3   3       84.22       84.64      4.20 o 
   1   3   3      301.65      287.41      9.22 o 
   2   3   3      216.10      210.85      8.81 o 
   3   3   3      662.37      685.60     39.85 o 
   4   3   3        1.25        2.37      3.04 o 
   5   3   3      101.26      101.77     13.58 o 
   6   3   3        2.48        1.50      6.28 o 
   7   3   3       30.90       53.07     13.65 o 
  -5   4   3        2.46        8.38      8.60 o 
  -4   4   3       94.88       81.55     20.35 o 
  -3   4   3      287.10      273.00     14.40 o 
  -2   4   3       14.15       15.03      4.87 o 
  -1   4   3      208.37      198.93     15.24 o 
   0   4   3      207.35      190.63     14.62 o 
   1   4   3       79.85       77.32      6.30 o 
   2   4   3      193.47      191.29      9.28 o 
   3   4   3      101.05      108.22      7.88 o 
   4   4   3        1.20        2.75      3.33 o 
   5   4   3       68.17       53.52     11.18 o 
   6   4   3       53.76       53.41     12.72 o 
   7   4   3        4.88       12.01      9.28 o 
  -4   5   3       82.08       95.90     11.44 o 
  -3   5   3      126.90      133.47     11.85 o 
  -2   5   3      268.12      274.17     14.66 o 
  -1   5   3      100.27       92.60      9.05 o 
   0   5   3      114.56      101.84     13.05 o 
   1   5   3       22.30       20.95      4.94 o 
   2   5   3        0.78        1.97      3.52 o 
   3   5   3       73.98       75.35      7.65 o 
   4   5   3      160.66      155.27     10.36 o 
   5   5   3       46.07       54.31     11.82 o 
   6   5   3       13.19       14.55      8.60 o 
   7   5   3       11.64       12.08      9.05 o 
  -3   6   3      180.62      197.63     21.73 o 
  -2   6   3      131.83      137.87     12.21 o 
  -1   6   3        7.13        9.39      7.26 o 
   0   6   3        0.54        2.58      6.13 o 
   1   6   3       65.97       57.93     11.44 o 
   2   6   3       18.42       28.05      8.83 o 
   3   6   3       90.59      101.52     10.70 o 
   4   6   3       17.26       22.07      8.68 o 
   5   6   3       55.97       65.75     13.84 o 
   6   6   3       23.05       31.45     11.86 o 
   7   6   3        2.51        1.61      7.29 o 
  -2   7   3       27.69       31.98     11.89 o 
  -1   7   3      112.46      129.86     18.74 o 
   0   7   3        1.36        1.98      6.69 o 
   1   7   3       12.15        8.98      8.38 o 
   2   7   3       67.62       73.38     13.43 o 
   3   7   3       36.48       42.71     11.33 o 
   4   7   3       28.60       30.11     10.92 o 
   5   7   3        2.29        7.59      7.97 o 
   6   7   3        1.99        2.92      8.19 o 
   0   8   3        0.50        5.20      8.71 o 
   1   8   3       12.96       14.10      9.54 o 
   2   8   3       12.71       19.78      9.91 o 
   3   8   3        6.36        9.65      8.60 o 
   5   8   3        0.11        3.48      9.16 o 
  -4  -8   4       26.09       34.45     13.35 o 
  -3  -8   4       62.10       54.94     14.40 o 
  -1  -8   4       14.54       24.01      9.76 o 
   0  -8   4       48.90       61.82     14.44 o 
  -5  -7   4       25.53       35.34     12.68 o 
  -4  -7   4       81.16       77.01     15.56 o 
  -3  -7   4       18.54       24.46     10.36 o 
  -2  -7   4       52.78       50.53     12.42 o 
  -1  -7   4       23.27       24.35      6.46 o 
   0  -7   4       77.28       76.71     14.29 o 
   1  -7   4       63.31       53.37     13.17 o 
   2  -7   4       27.05       35.01     13.13 o 
  -6  -6   4       33.33       34.11     13.02 o 
  -5  -6   4       67.38       73.68     15.30 o 
  -4  -6   4       72.18       72.41     14.25 o 
  -3  -6   4       78.63       71.02     12.83 o 
  -2  -6   4      132.96      138.01     15.37 o 
  -1  -6   4       48.44       47.95      7.15 o 
   0  -6   4       62.89       69.47      8.23 o 
   1  -6   4      266.14      251.86     21.39 o 
   2  -6   4       45.66       38.60     11.56 o 
   3  -6   4       66.46       79.51     15.82 o 
  -6  -5   4        2.88        3.59      7.52 o 
  -5  -5   4       11.80       13.95      8.71 o 
  -4  -5   4      138.12      130.72     15.33 o 
  -3  -5   4       74.62       68.41     11.93 o 
  -2  -5   4       51.39       55.63      6.56 o 
  -1  -5   4      672.97      686.97     19.06 o 
   0  -5   4      172.54      158.58     11.67 o 
   1  -5   4      130.24      153.57     12.72 o 
   2  -5   4       65.38       68.33     12.53 o 
   3  -5   4       88.85       95.15     15.48 o 
   4  -5   4       70.47       54.27     13.69 o 
  -7  -4   4       10.16       16.76     10.55 o 
  -6  -4   4        0.56        2.36      6.66 o 
  -5  -4   4       92.45      100.20     15.15 o 
  -4  -4   4      302.24      269.55     20.38 o 
  -3  -4   4      554.34      511.64     24.91 o 
  -2  -4   4      627.11      613.33     15.23 o 
  -1  -4   4      219.81      212.39      9.88 o 
   0  -4   4      366.03      349.74     12.91 o 
   1  -4   4      176.84      174.87      9.83 o 
   2  -4   4      115.09      126.53      9.15 o 
   3  -4   4       91.53       93.35     13.76 o 
   4  -4   4      217.47      240.79     21.13 o 
   5  -4   4       32.29       30.22     11.71 o 
  -7  -3   4        0.43        4.71      7.14 o 
  -6  -3   4        2.84        6.36      7.74 o 
  -5  -3   4        1.48        3.81      6.55 o 
  -4  -3   4      372.40      357.06     21.39 o 
  -3  -3   4      939.24      935.73     30.93 o 
  -2  -3   4      162.88      163.46      6.92 o 
  -1  -3   4      207.36      196.35      8.36 o 
   0  -3   4      309.51      298.80     10.57 o 
   1  -3   4      447.22      489.56     14.09 o 
   2  -3   4      125.38      124.63     12.42 o 
   3  -3   4      274.03      258.59     18.40 o 
   4  -3   4      354.06      329.16     22.40 o 
   5  -3   4       46.94       54.94     12.38 o 
   6  -3   4        4.46        2.84      8.15 o 
  -7  -2   4       51.94       43.24     11.97 o 
  -6  -2   4       10.56       11.50      5.34 o 
  -5  -2   4      215.02      230.50     18.36 o 
  -4  -2   4      372.00      422.25     21.73 o 
  -3  -2   4     1005.87     1017.71     29.88 o 
  -2  -2   4      775.09      794.73     24.27 o 
  -1  -2   4      481.74      479.10     10.71 o 
   0  -2   4       31.99       35.60      3.91 o 
   1  -2   4     2074.53     2119.85     26.04 o 
   2  -2   4     1911.62     2019.43     24.00 o 
   3  -2   4       42.11       41.83      4.90 o 
   4  -2   4      270.64      254.36     18.33 o 
   5  -2   4       46.90       65.11     12.08 o 
   6  -2   4       68.03       68.63     13.80 o 
  -7  -1   4        6.84        5.61      8.86 o 
  -6  -1   4        3.60        4.94      6.92 o 
  -5  -1   4       62.20       57.94      7.67 o 
  -4  -1   4        1.35        5.22      3.33 o 
  -3  -1   4      172.69      173.62      8.86 o 
  -2  -1   4      746.83      696.76      9.56 o 
  -1  -1   4      680.24      686.56      9.41 o 
   0  -1   4     2457.18     2580.47     70.91 o 
   1  -1   4       19.56       12.47      2.72 o 
   2  -1   4     2430.37     2441.14     40.73 o 
   3  -1   4      166.86      166.55     12.68 o 
   4  -1   4      117.23      117.85     12.16 o 
   5  -1   4       98.86       93.61     12.42 o 
   6  -1   4        5.13        7.11      7.70 o 
  -6   0   4       32.81       43.50     12.45 o 
  -5   0   4        9.86        9.91      7.11 o 
  -4   0   4      946.14      910.85     25.11 o 
  -3   0   4      724.64      774.69     29.41 o 
  -2   0   4     1462.54     1518.40     32.64 o 
  -1   0   4     2383.59     2517.24     61.31 o 
   0   0   4     1571.57     1565.13     29.95 o 
   1   0   4       54.45       51.16      4.16 o 
   2   0   4      442.97      415.00     15.86 o 
   3   0   4      668.34      649.80     21.84 o 
   4   0   4       64.36       60.93      9.13 o 
   5   0   4      404.61      392.78     21.36 o 
  -6   1   4        0.72        5.20      7.74 o 
  -5   1   4        6.32        5.35      6.55 o 
  -4   1   4       39.61       35.72      9.39 o 
  -3   1   4      400.70      436.30     13.77 o 
  -2   1   4      623.22      639.29     14.85 o 
  -1   1   4      417.50      419.26     14.99 o 
   0   1   4      147.40      135.06      4.55 o 
   1   1   4      396.94      379.69     13.95 o 
   2   1   4       26.11       21.02      4.68 o 
   3   1   4     1397.76     1441.68     30.82 o 
   4   1   4      634.26      618.53     22.37 o 
   5   1   4      205.01      199.72     15.11 o 
   6   1   4       15.64       13.61      8.08 o 
   7   1   4        0.90        0.00      6.13 o 
  -6   2   4      116.66      139.58     19.67 o 
  -5   2   4       23.18       29.02     10.25 o 
  -4   2   4      125.77      117.54     10.13 o 
  -3   2   4     1795.60     1911.10    145.28 o 
  -2   2   4     1003.39     1036.87     27.43 o 
  -1   2   4       98.98       86.81      6.16 o 
   0   2   4      365.66      351.60     10.70 o 
   1   2   4      461.82      450.98     16.72 o 
   2   2   4     2239.55     2206.64     36.58 o 
   3   2   4      273.95      260.72     13.84 o 
   4   2   4      142.72      137.07     11.59 o 
   5   2   4      275.78      299.38     14.94 o 
   6   2   4       11.20       16.04      8.49 o 
   7   2   4        0.34        9.09      7.74 o 
  -5   3   4       23.74       25.28     10.58 o 
  -4   3   4       93.33       88.84      9.72 o 
  -3   3   4       59.69       65.34      7.91 o 
  -2   3   4      197.07      200.00     10.91 o 
  -1   3   4      513.88      501.62     18.06 o 
   0   3   4      155.47      140.83      5.32 o 
   1   3   4      373.91      358.61     10.66 o 
   2   3   4      359.05      351.25     20.27 o 
   3   3   4      567.61      573.42     15.43 o 
   4   3   4       62.37       66.85      6.76 o 
   5   3   4       62.90       59.92     11.52 o 
   6   3   4       26.98       36.76     11.15 o 
   7   3   4       12.73       13.46      8.86 o 
  -5   4   4       28.84       29.47     11.37 o 
  -4   4   4        3.38        1.84      4.69 o 
  -3   4   4      427.12      428.07     52.79 o 
  -2   4   4      592.11      609.24     34.76 o 
  -1   4   4      638.68      651.57     19.23 o 
   0   4   4      365.34      340.57     19.37 o 
   1   4   4      415.04      426.46     12.58 o 
   2   4   4      103.81      101.32      7.38 o 
   3   4   4      313.97      328.27     18.21 o 
   4   4   4        1.86        2.70      3.51 o 
   5   4   4       36.85       40.47     10.17 o 
   6   4   4      174.33      175.93     18.66 o 
   7   4   4        2.94        0.00      6.58 o 
  -4   5   4       19.52       28.37      7.92 o 
  -3   5   4       71.46       85.09     10.34 o 
  -2   5   4        3.71        3.14      4.52 o 
  -1   5   4      233.91      218.39     12.80 o 
   0   5   4      265.40      245.24     18.70 o 
   1   5   4        1.02        0.00      4.64 o 
   2   5   4        6.16        5.15      3.91 o 
   3   5   4       45.22       43.40      6.63 o 
   4   5   4      445.78      435.94     16.36 o 
   5   5   4       43.02       54.08     12.04 o 
   6   5   4       18.81       20.57     10.21 o 
   7   5   4       12.57       16.91     10.29 o 
  -3   6   4       80.16       87.03     17.20 o 
  -2   6   4      566.65      568.54     37.42 o 
  -1   6   4       52.71       50.86     12.60 o 
   0   6   4       18.44       23.34      9.31 o 
   1   6   4      147.15      134.57     15.48 o 
   2   6   4      135.95      145.00     15.52 o 
   3   6   4       80.00       95.90     10.55 o 
   4   6   4       38.84       41.92      7.33 o 
   5   6   4        4.22        6.21      7.78 o 
   6   6   4       28.12       37.81     12.72 o 
   7   6   4        0.22        0.00      6.62 o 
  -2   7   4        0.29        7.03      7.07 o 
  -1   7   4        0.70        0.00      7.07 o 
   0   7   4       33.99       41.44     12.30 o 
   1   7   4       16.29       25.47     10.47 o 
   2   7   4       15.97       23.67     10.25 o 
   3   7   4       23.15       30.97     10.58 o 
   4   7   4       19.30       23.15     10.02 o 
   5   7   4       41.20       39.20     12.23 o 
   6   7   4        1.79        0.00      8.27 o 
   0   8   4       10.30       18.70     11.07 o 
   1   8   4       13.86       20.68     10.58 o 
   2   8   4       65.63       69.75     15.30 o 
   3   8   4       18.05       20.76      9.80 o 
   5   8   4        4.14        7.37     10.10 o 
  -3  -8   5       21.87       38.41     13.05 o 
  -2  -8   5       14.38       14.92      9.69 o 
   0  -8   5       15.36       21.21     10.21 o 
  -5  -7   5        2.96        3.55      7.29 o 
  -4  -7   5       36.38       38.11     12.53 o 
  -3  -7   5       79.34       80.94     15.45 o 
  -2  -7   5       17.26       20.08      9.31 o 
  -1  -7   5        8.27        9.62      5.52 o 
   0  -7   5        5.19       11.67      8.00 o 
   1  -7   5       47.28       48.40     13.20 o 
   2  -7   5       28.01       40.92     13.76 o 
  -6  -6   5        9.61       10.55     10.02 o 
  -5  -6   5        1.92        6.62      8.49 o 
  -4  -6   5        2.00        0.94      7.14 o 
  -3  -6   5        1.26        3.48      6.66 o 
  -2  -6   5      117.78      107.34     14.89 o 
  -1  -6   5       29.76       37.72     10.19 o 
   0  -6   5       45.97       51.41      7.72 o 
   1  -6   5      183.18      175.56     18.36 o 
   2  -6   5       86.64       90.70     15.67 o 
   3  -6   5       58.05       56.44     14.25 o 
  -6  -5   5       70.85       90.88     17.24 o 
  -5  -5   5       20.53       30.71     10.96 o 
  -4  -5   5       10.11        9.46      8.15 o 
  -3  -5   5      179.82      148.89     15.82 o 
  -2  -5   5      153.31      146.65     14.96 o 
  -1  -5   5      437.38      430.62     16.06 o 
   0  -5   5       49.49       53.58      7.01 o 
   1  -5   5       21.75       25.17      5.88 o 
   2  -5   5       92.26       94.03     14.47 o 
   3  -5   5       38.95       48.66     12.49 o 
   4  -5   5       32.27       41.70     12.83 o 
  -6  -4   5       51.34       46.45     12.87 o 
  -5  -4   5       27.24       28.42     10.32 o 
  -4  -4   5       42.07       39.20     10.55 o 
  -3  -4   5      145.37      127.39     14.36 o 
  -2  -4   5      173.32      160.35     22.52 o 
  -1  -4   5      281.58      282.06     11.59 o 
   0  -4   5      163.42      158.17     12.62 o 
   1  -4   5      102.31       96.93      8.03 o 
   2  -4   5      248.74      248.20     12.56 o 
   3  -4   5       85.55       96.87     14.06 o 
   4  -4   5      470.15      449.03     28.54 o 
   5  -4   5       20.31       24.53     10.51 o 
  -7  -3   5       16.23       24.91     10.02 o 
  -6  -3   5       81.96       77.98     14.62 o 
  -5  -3   5      222.22      227.47     19.71 o 
  -4  -3   5      185.45      151.55     15.11 o 
  -3  -3   5      335.09      343.60     20.12 o 
  -2  -3   5      951.06      929.86     29.96 o 
  -1  -3   5       22.53       14.70      5.76 o 
   0  -3   5      676.57      662.88     16.21 o 
   1  -3   5        1.51        2.32      2.84 o 
   2  -3   5      159.13      161.26     18.44 o 
   3  -3   5      312.10      296.18     20.08 o 
   4  -3   5      115.91      129.78     15.11 o 
   5  -3   5      138.11      141.34     17.17 o 
   6  -3   5        1.12        0.00      7.44 o 
  -7  -2   5       17.35       16.31      8.56 o 
  -6  -2   5       74.18       80.23     10.01 o 
  -5  -2   5      135.05      114.01      9.99 o 
  -4  -2   5        6.87        6.47      5.83 o 
  -3  -2   5      153.20      133.15     12.53 o 
  -2  -2   5      166.78      155.79      6.48 o 
  -1  -2   5      190.62      176.39      5.74 o 
   0  -2   5        4.32        2.56      1.43 o 
   1  -2   5     2112.70     2201.20     59.73 o 
   2  -2   5     1250.94     1289.80     29.53 o 
   3  -2   5      231.13      225.98     16.42 o 
   4  -2   5      115.58      108.09     13.61 o 
   5  -2   5      463.14      442.71     26.22 o 
   6  -2   5        3.49        2.24      7.03 o 
  -7  -1   5       43.44       47.27     14.74 o 
  -6  -1   5       33.40       32.01     10.40 o 
  -5  -1   5      411.64      378.15     16.26 o 
  -4  -1   5      235.78      228.84     22.22 o 
  -3  -1   5       63.97       58.77      6.08 o 
  -2  -1   5      999.45     1008.91     12.92 o 
  -1  -1   5     3615.79     3907.96     37.34 o 
   0  -1   5     1373.33     1432.36     32.95 o 
   1  -1   5      266.03      212.06     12.16 o 
   2  -1   5       70.59       46.12      7.14 o 
   3  -1   5      305.39      333.84     18.03 o 
   4  -1   5       87.45       69.45     10.55 o 
   5  -1   5       10.79        7.85      6.36 o 
  -6   0   5       52.36       48.81     13.17 o 
  -5   0   5       78.92       64.63     13.09 o 
  -4   0   5       88.71       93.99     13.02 o 
  -3   0   5      288.17      291.85     16.94 o 
  -2   0   5      883.34      908.47     19.46 o 
  -1   0   5      434.57      417.66      9.64 o 
   0   0   5     1445.50     1436.66     16.13 o 
   1   0   5        4.60        4.91      2.23 o 
   2   0   5     1309.57     1344.14     30.07 o 
   3   0   5      756.48      759.16     24.95 o 
   4   0   5       79.17       74.35     10.02 o 
   5   0   5      759.49      727.56     29.36 o 
   6   0   5      163.22      157.05     16.61 o 
   7   0   5       24.28       30.67     11.44 o 
  -6   1   5       29.70       22.66     10.25 o 
  -5   1   5       21.91       30.89     10.55 o 
  -4   1   5      971.42      908.76     35.83 o 
  -3   1   5      706.94      718.13     38.43 o 
  -2   1   5      425.89      441.20     11.11 o 
  -1   1   5     2008.76     2230.16     51.84 o 
   0   1   5     1005.61     1039.86     26.65 o 
   1   1   5     1225.48     1216.42     26.74 o 
   2   1   5      455.68      516.73     18.63 o 
   3   1   5      628.59      604.13     21.69 o 
   4   1   5      844.74      830.37     27.41 o 
   5   1   5       81.44       84.19     11.11 o 
   7   1   5       10.30       19.26      9.99 o 
  -6   2   5       27.21       36.28     12.79 o 
  -5   2   5       80.59       80.67     14.70 o 
  -4   2   5      283.56      220.63     19.26 o 
  -3   2   5      159.02      156.15     10.22 o 
  -2   2   5      543.01      548.24     16.17 o 
  -1   2   5       84.41       60.38      5.83 o 
   0   2   5       27.26       34.81      4.51 o 
   1   2   5      982.90     1005.22     26.40 o 
   2   2   5     2130.75     2199.65     39.38 o 
   3   2   5     1272.54     1266.16     31.23 o 
   4   2   5      244.22      236.37     15.37 o 
   5   2   5      116.44      127.87     13.13 o 
   6   2   5      537.52      507.53     29.02 o 
   7   2   5        0.52        0.00      6.66 o 
  -5   3   5       60.16       55.73     14.21 o 
  -4   3   5      139.44      144.81     12.07 o 
  -3   3   5      378.74      389.83     16.43 o 
  -2   3   5      193.01      187.73     14.19 o 
  -1   3   5      647.69      641.87     17.97 o 
   0   3   5     1909.58     2118.04     68.69 o 
   1   3   5      407.08      381.45     18.44 o 
   2   3   5      732.32      683.91     24.20 o 
   3   3   5       22.76       21.58      6.36 o 
   4   3   5      199.31      194.79     10.67 o 
   5   3   5       73.06       70.85      9.86 o 
   6   3   5        0.52        0.00      6.06 o 
   7   3   5        6.89       12.98      8.86 o 
  -4   4   5        3.20        0.96      5.38 o 
  -3   4   5      127.24      125.85     11.12 o 
  -2   4   5      358.67      350.67     15.87 o 
  -1   4   5      534.97      532.11     18.08 o 
   0   4   5       87.82       66.84     10.51 o 
   1   4   5       30.57       25.68      4.59 o 
   2   4   5      130.53      131.49      8.58 o 
   3   4   5      865.71      910.69     63.81 o 
   4   4   5      161.71      174.53     10.74 o 
   5   4   5       28.55       34.05      6.64 o 
   6   4   5      332.60      366.12     25.96 o 
   7   4   5      160.92      161.35     19.41 o 
  -4   5   5       22.21       25.20      8.06 o 
  -3   5   5      370.59      370.64     18.93 o 
  -2   5   5      195.55      185.04     13.28 o 
  -1   5   5      179.05      151.36     11.37 o 
   0   5   5      601.70      526.41     27.27 o 
   1   5   5      214.66      196.65     16.87 o 
   2   5   5        9.64       15.49      4.85 o 
   3   5   5       47.03       56.28      7.42 o 
   4   5   5      136.89      156.33     16.33 o 
   5   5   5      116.33      140.44     16.46 o 
   6   5   5        2.63        6.06      7.41 o 
   7   5   5        7.68        9.05      8.53 o 
  -3   6   5        5.61        1.38      5.65 o 
  -2   6   5       29.38       31.33      7.81 o 
  -1   6   5       93.36       98.06     15.86 o 
   0   6   5       16.29       16.16      8.79 o 
   1   6   5        5.88        9.50      6.96 o 
   2   6   5      101.70      110.07     14.92 o 
   3   6   5      152.64      169.28     11.60 o 
   4   6   5      342.85      335.52     16.08 o 
   5   6   5       27.75       33.89     10.88 o 
   6   6   5        9.61       11.67      8.75 o 
  -1   7   5       36.82       43.98     13.69 o 
   0   7   5       79.48      100.46     17.05 o 
   1   7   5      204.09      168.42     18.92 o 
   2   7   5       65.64       69.12     13.80 o 
   3   7   5       41.33       42.64     11.93 o 
   4   7   5        1.63        0.00      5.19 o 
   5   7   5       24.18       34.63     11.97 o 
   6   7   5        4.70       13.80     11.03 o 
   1   8   5        1.73        3.52      9.16 o 
   2   8   5        7.03        9.91      9.50 o 
   3   8   5       31.72       39.01     12.83 o 
  -3  -8   6       11.95       22.70     11.30 o 
  -2  -8   6       10.65       13.95      9.54 o 
  -5  -7   6        8.40       25.73     10.66 o 
  -4  -7   6        1.82        0.00      6.81 o 
  -3  -7   6       10.51       17.24      9.80 o 
  -2  -7   6        4.89        8.27      7.52 o 
  -1  -7   6       50.04       41.81     11.59 o 
   0  -7   6       49.06       44.21     11.74 o 
   1  -7   6       16.52       21.51      9.95 o 
   2  -7   6       75.48       77.94     16.83 o 
  -5  -6   6        1.56        5.87      8.94 o 
  -4  -6   6       17.57       13.58      8.75 o 
  -3  -6   6       16.76       15.56      8.38 o 
  -2  -6   6       97.04       88.56     14.25 o 
  -1  -6   6        9.12       17.85      5.81 o 
   0  -6   6        0.57        2.80      4.22 o 
   1  -6   6       52.15       57.86      8.71 o 
   2  -6   6       48.10       49.07     12.83 o 
   3  -6   6       38.42       32.35     12.94 o 
  -6  -5   6        2.40       10.58      9.46 o 
  -5  -5   6        8.26       21.66      9.65 o 
  -4  -5   6        4.36       13.24      8.83 o 
  -3  -5   6       13.05       11.59      7.41 o 
  -2  -5   6      125.48      127.24     14.70 o 
  -1  -5   6      247.54      255.25     12.74 o 
   0  -5   6      339.68      334.90     14.86 o 
   1  -5   6       14.20       21.17      5.69 o 
   2  -5   6       33.81       42.79      7.45 o 
   3  -5   6      321.14      310.87     24.50 o 
   4  -5   6       40.86       44.81     13.24 o 
  -6  -4   6      155.17      157.16     19.41 o 
  -5  -4   6        0.64        9.69      7.93 o 
  -4  -4   6       42.89       49.56     11.78 o 
  -3  -4   6      321.65      288.92     20.38 o 
  -2  -4   6      178.65      165.91     15.04 o 
  -1  -4   6      384.66      338.41     33.55 o 
   0  -4   6       39.99       48.93      6.43 o 
   1  -4   6        6.36        7.46      3.89 o 
   2  -4   6      111.52      111.70      9.29 o 
   3  -4   6        6.46       11.41      7.52 o 
   4  -4   6        5.24        5.20      6.62 o 
   5  -4   6       78.76       84.82     16.38 o 
  -6  -3   6        6.02        4.39      5.23 o 
  -5  -3   6        3.60        7.17      4.58 o 
  -4  -3   6      146.33      127.84     14.92 o 
  -3  -3   6       16.49       16.79      7.37 o 
  -2  -3   6        1.53        2.01      3.07 o 
  -1  -3   6       17.83       19.00      2.96 o 
   0  -3   6      802.75      806.50     18.71 o 
   1  -3   6      412.34      435.39     14.74 o 
   2  -3   6       32.50       31.02      5.61 o 
   3  -3   6      411.31      405.39     23.75 o 
   4  -3   6      826.03      867.51     37.06 o 
   5  -3   6       96.87       93.17     15.71 o 
   6  -3   6       38.22       51.28     14.17 o 
  -5  -2   6      120.26      124.61     11.86 o 
  -4  -2   6        6.52        6.39      4.03 o 
  -3  -2   6       82.79       84.13      7.64 o 
  -2  -2   6      775.65      810.26     15.41 o 
  -1  -2   6      177.73      174.10      6.36 o 
   0  -2   6        4.23        2.11      1.76 o 
   1  -2   6       15.00        7.87      3.15 o 
   2  -2   6      414.83      402.56     14.01 o 
   3  -2   6      208.79      210.27     16.27 o 
   4  -2   6      232.69      222.72     18.18 o 
   5  -2   6      144.98      149.08     17.09 o 
   6  -2   6       43.18       44.32     12.75 o 
  -6  -1   6       28.17       18.78      9.16 o 
  -5  -1   6       13.57        7.33      7.26 o 
  -4  -1   6        4.04       11.83      4.60 o 
  -3  -1   6       31.04       30.98      5.34 o 
  -2  -1   6       54.59       75.30      4.73 o 
  -1  -1   6     1513.37     1558.22     20.07 o 
   0  -1   6      148.88      134.00      5.19 o 
   1  -1   6     1832.77     1851.93     56.40 o 
   2  -1   6      137.47      129.60      7.88 o 
   3  -1   6      110.80      124.06     12.19 o 
   4  -1   6      749.17      785.60     30.56 o 
   6  -1   6      205.32      198.34     20.42 o 
  -6   0   6       11.33        8.49      9.01 o 
  -5   0   6      397.93      378.50     25.96 o 
  -4   0   6        5.52        4.68      5.24 o 
  -3   0   6       58.90       57.82      6.24 o 
  -2   0   6      765.99      836.58     13.54 o 
  -1   0   6     1849.36     2020.21     38.72 o 
   0   0   6      419.87      390.76      8.67 o 
   1   0   6     1567.02     1823.29     94.03 o 
   2   0   6        2.76        7.26      4.23 o 
   3   0   6      489.29      476.60     21.13 o 
   4   0   6       55.00       67.47     10.40 o 
   5   0   6       80.27       73.90     11.82 o 
   6   0   6      308.18      333.35     23.53 o 
  -6   1   6       26.09       26.78     11.59 o 
  -5   1   6        0.58        5.31      6.62 o 
  -4   1   6       15.48       11.89      7.48 o 
  -3   1   6      236.60      237.97     11.86 o 
  -2   1   6       15.55       10.11      2.66 o 
  -1   1   6       74.62       90.86      4.89 o 
   0   1   6     1054.59     1087.31     27.75 o 
   1   1   6       72.24       57.45      7.48 o 
   2   1   6      359.21      381.79     17.39 o 
   3   1   6      236.61      225.19     14.62 o 
   4   1   6     1105.57     1138.78     33.66 o 
   5   1   6     1118.50     1140.01     36.47 o 
   6   1   6       50.44       41.48     10.43 o 
   7   1   6       61.25       66.57     14.89 o 
  -5   2   6      168.66      152.07     18.44 o 
  -4   2   6       94.60       91.59     14.66 o 
  -3   2   6        2.77        2.94      3.61 o 
  -2   2   6      196.60      194.18     10.61 o 
  -1   2   6      533.18      514.33     24.39 o 
   0   2   6      121.16      128.43      7.67 o 
   1   2   6      316.95      285.37     15.48 o 
   2   2   6       30.82       51.58      7.93 o 
   3   2   6      299.81      269.40     16.19 o 
   4   2   6      238.77      253.39     16.83 o 
   5   2   6       58.20       53.89     10.17 o 
   6   2   6        1.42        4.94      7.29 o 
   7   2   6       38.02       43.38     13.58 o 
  -5   3   6       82.63       75.18     16.01 o 
  -4   3   6       26.24       27.83     10.02 o 
  -3   3   6        0.83        1.84      4.02 o 
  -2   3   6       47.70       61.86      7.64 o 
  -1   3   6       12.35        8.02      3.90 o 
   0   3   6      458.63      440.23     14.97 o 
   1   3   6      364.47      348.76     18.66 o 
   2   3   6      560.78      566.21     23.26 o 
   3   3   6       21.42       25.21      7.22 o 
   4   3   6       98.23      106.29     11.86 o 
   5   3   6      517.51      493.89     74.78 o 
   6   3   6      360.83      387.70     26.40 o 
   7   3   6       18.19       31.75     11.71 o 
  -4   4   6       93.04       83.29     15.63 o 
  -3   4   6       27.13       26.91      7.18 o 
  -2   4   6       54.68       64.03     13.97 o 
  -1   4   6      471.95      452.76     17.39 o 
   0   4   6      594.34      561.12     19.77 o 
   1   4   6        1.78        1.81      3.38 o 
   2   4   6        3.96        6.66      3.89 o 
   3   4   6        3.49        5.65      4.04 o 
   4   4   6      111.17      113.36     17.67 o 
   5   4   6       35.11       27.69      7.82 o 
   6   4   6       10.32        6.51      7.14 o 
   7   4   6       53.59       73.94     16.23 o 
  -3   5   6        0.64        0.03      4.70 o 
  -2   5   6       13.98       17.62      6.24 o 
  -1   5   6       21.58       18.18      5.83 o 
   0   5   6       50.85       46.68     10.62 o 
   1   5   6      168.96      173.28     16.49 o 
   2   5   6        9.15        6.34      4.47 o 
   3   5   6      197.85      194.79     11.79 o 
   4   5   6      125.39      143.90     11.05 o 
   5   5   6      206.80      211.76     19.78 o 
   6   5   6      196.19      237.83     22.22 o 
   7   5   6       29.37       29.70     11.30 o 
  -2   6   6        5.33        6.33      5.36 o 
  -1   6   6       20.13       25.77     10.25 o 
   0   6   6       61.86       70.87     13.80 o 
   1   6   6       99.93      105.62     15.48 o 
   2   6   6       11.27       20.12      9.42 o 
   3   6   6        1.28        0.00      5.83 o 
   4   6   6       54.14       80.83     12.42 o 
   5   6   6       47.00       67.02     14.03 o 
   6   6   6        6.94        7.14      7.97 o 
  -1   7   6        0.94        4.64      7.85 o 
   0   7   6        4.86       15.75      9.80 o 
   1   7   6       81.30       85.42     15.93 o 
   2   7   6       48.29       57.52     13.54 o 
   3   7   6        0.71        1.27      7.07 o 
   4   7   6       20.75       16.98      9.69 o 
   5   7   6       29.92       38.37     12.75 o 
   6   7   6       58.66       57.48     15.22 o 
   1   8   6       21.85       24.95     12.45 o 
   2   8   6        9.63       16.53     10.32 o 
   3   8   6        0.50        0.00      9.09 o 
  -4  -7   7       39.86       44.54     13.65 o 
  -3  -7   7       16.09       20.27      9.80 o 
  -2  -7   7        6.63       10.55      8.79 o 
  -1  -7   7        2.88        6.84      8.08 o 
   0  -7   7       65.14       59.95      9.41 o 
   1  -7   7       16.73       19.11      9.57 o 
  -5  -6   7       18.66       27.12     12.64 o 
  -4  -6   7        0.28        6.96      7.37 o 
  -3  -6   7       17.34       24.42      9.91 o 
  -2  -6   7      110.85      110.63     16.23 o 
  -1  -6   7      305.70      302.76     22.85 o 
   0  -6   7       44.76       51.57      8.16 o 
   1  -6   7       25.09       31.45      7.21 o 
   2  -6   7      258.03      258.51     23.90 o 
   3  -6   7       21.73       17.69     10.10 o 
  -6  -5   7       33.83       38.07     14.06 o 
  -5  -5   7       16.20       20.38      9.91 o 
  -4  -5   7      108.99       86.92     15.26 o 
  -3  -5   7       37.22       46.30     11.89 o 
  -2  -5   7      139.77      117.03     14.51 o 
  -1  -5   7      118.84      113.95      9.53 o 
   0  -5   7      113.42      103.30      9.44 o 
   1  -5   7       53.01       58.04      8.66 o 
   2  -5   7       17.61       17.77      5.86 o 
   3  -5   7        1.89        0.34      5.20 o 
   4  -5   7       30.34       25.06     10.62 o 
  -6  -4   7       86.10       95.25     11.99 o 
  -5  -4   7      124.72      115.42     11.56 o 
  -4  -4   7       52.38       47.69     12.08 o 
  -3  -4   7       84.80       98.78     14.36 o 
  -2  -4   7      123.01      102.37     13.50 o 
  -1  -4   7      744.84      781.53     26.44 o 
   0  -4   7      290.08      282.24     13.82 o 
   1  -4   7        1.52        0.69      3.21 o 
   2  -4   7       56.74       52.77      7.53 o 
   3  -4   7      814.49      819.37     36.80 o 
   4  -4   7       35.28       41.66     12.08 o 
   5  -4   7       46.07       73.16     15.82 o 
  -6  -3   7      111.17      107.27     11.98 o 
  -5  -3   7      114.09      103.38     10.94 o 
  -4  -3   7      119.38      114.30     10.02 o 
  -3  -3   7      503.38      507.03     17.20 o 
  -2  -3   7        4.95        5.03      3.26 o 
  -1  -3   7      168.27      157.33      8.98 o 
   0  -3   7      202.32      203.58     10.49 o 
   1  -3   7      433.19      445.03     15.60 o 
   2  -3   7       30.71       29.72      5.75 o 
   3  -3   7       65.75       64.63     11.71 o 
   4  -3   7      193.39      196.39     18.96 o 
   5  -3   7       43.80       48.92     12.90 o 
  -6  -2   7       76.41       78.39     15.52 o 
  -5  -2   7      443.80      417.12     20.33 o 
  -4  -2   7       41.80       41.60      7.02 o 
  -3  -2   7       13.15       16.51      4.82 o 
  -2  -2   7      261.87      241.96      8.01 o 
  -1  -2   7      298.93      300.72      8.46 o 
   0  -2   7     1855.07     2047.21     65.33 o 
   1  -2   7      424.22      428.60     14.28 o 
   2  -2   7      210.38      200.94     10.74 o 
   3  -2   7      332.63      291.95     19.49 o 
   4  -2   7      352.65      324.30     22.07 o 
   5  -2   7       44.31       44.39     11.86 o 
  -6  -1   7       73.95       69.49     15.41 o 
  -5  -1   7      161.48      164.38     17.73 o 
  -4  -1   7       56.98       62.23      7.86 o 
  -3  -1   7      125.45      121.22     11.61 o 
  -2  -1   7      360.72      357.38      9.51 o 
  -1  -1   7      574.19      540.80     11.06 o 
   0  -1   7     1161.90     1266.79     36.72 o 
   1  -1   7      481.68      435.59     26.05 o 
   2  -1   7      147.70      136.12      8.58 o 
   3  -1   7       17.87       20.27      7.11 o 
   4  -1   7       66.44       71.17     11.74 o 
   5  -1   7      356.12      333.80     23.41 o 
   6  -1   7       93.63      101.17     16.08 o 
  -6   0   7       21.27       30.67     10.70 o 
  -5   0   7      271.98      246.43     21.77 o 
  -4   0   7      292.61      298.61     21.62 o 
  -3   0   7      145.45      137.78      8.89 o 
  -2   0   7      140.26      135.37      6.47 o 
  -1   0   7     1254.25     1305.52     38.36 o 
   0   0   7     1279.35     1414.28     25.57 o 
   1   0   7      290.16      294.35     15.82 o 
   2   0   7        3.03        2.54      3.96 o 
   3   0   7      255.64      242.92     16.34 o 
   4   0   7     1098.29     1059.56     35.23 o 
   5   0   7      100.86       81.50     12.90 o 
   6   0   7      200.09      171.15     18.33 o 
  -5   1   7      139.68      102.44     16.57 o 
  -4   1   7      307.62      289.33     22.10 o 
  -3   1   7      244.65      216.51     17.50 o 
  -2   1   7      264.31      257.67      8.55 o 
  -1   1   7       70.57       77.20      5.09 o 
   0   1   7     1718.64     1805.78     40.04 o 
   1   1   7      499.91      484.53     19.90 o 
   2   1   7      194.81      175.97     13.05 o 
   3   1   7       55.48       48.13      8.56 o 
   4   1   7       75.64       69.04     10.66 o 
   5   1   7      108.07      102.40     13.61 o 
   6   1   7       91.75       87.78     13.80 o 
  -5   2   7      106.45      106.70     17.80 o 
  -4   2   7      426.97      398.95     26.97 o 
  -3   2   7       53.48       51.38      7.48 o 
  -2   2   7      210.68      201.97     11.17 o 
  -1   2   7       27.04       17.70      4.41 o 
   0   2   7      546.01      534.19     15.73 o 
   1   2   7     1925.97     1915.14     41.22 o 
   2   2   7      290.61      291.39     17.02 o 
   3   2   7       92.02       73.45     10.10 o 
   4   2   7      139.28      139.28     13.61 o 
   6   2   7       24.15       20.23      8.90 o 
   7   2   7      119.93      150.50     20.42 o 
  -5   3   7       16.13       13.43      9.95 o 
  -4   3   7      108.47      114.52     17.20 o 
  -3   3   7       67.49       77.88      9.32 o 
  -2   3   7       77.54       88.05     10.49 o 
  -1   3   7      189.59      174.02     10.75 o 
   0   3   7       82.79       72.59      7.47 o 
   1   3   7     1760.35     1730.27     42.15 o 
   2   3   7      175.40      157.23     13.91 o 
   3   3   7        1.34        0.00      5.09 o 
   4   3   7       10.56       13.31      6.58 o 
   5   3   7       26.30       21.69      8.64 o 
   6   3   7      229.63      239.51     21.80 o 
   7   3   7       33.47       35.42     12.01 o 
  -4   4   7      118.20      119.79     18.63 o 
  -3   4   7      105.90      109.75     11.56 o 
  -2   4   7       95.67       98.05     10.30 o 
  -1   4   7      363.80      375.02     17.30 o 
   0   4   7      211.70      183.57     11.43 o 
   1   4   7      137.72      115.61     13.39 o 
   2   4   7      264.41      286.36     26.55 o 
   3   4   7       18.49       19.28      5.49 o 
   4   4   7       31.32       37.59      6.81 o 
   5   4   7      174.98      179.28     14.32 o 
   6   4   7      227.12      257.77     24.09 o 
   7   4   7       67.81       82.21     17.13 o 
  -3   5   7      136.58      149.76     13.75 o 
  -2   5   7       52.59       63.75      9.55 o 
  -1   5   7       26.85       28.28      7.11 o 
   0   5   7       41.75       37.44     10.29 o 
   1   5   7      188.10      171.63     17.09 o 
   2   5   7      101.05      107.00     14.32 o 
   3   5   7       49.23       55.09      7.71 o 
   4   5   7       36.32       58.08     11.74 o 
   5   5   7       18.25       25.06      6.84 o 
   6   5   7       32.03       36.17     12.12 o 
   7   5   7       54.90       49.03     13.84 o 
  -2   6   7       18.59       16.69      7.07 o 
  -1   6   7       32.81       41.55     12.53 o 
   0   6   7       17.25       22.85     10.02 o 
   1   6   7      126.24      133.18     16.61 o 
   2   6   7      158.72      160.07     17.80 o 
   3   6   7       64.96       78.92     14.36 o 
   4   6   7       14.70       21.30      6.64 o 
   5   6   7       21.33       28.95     11.00 o 
   6   6   7       61.31       79.14     16.46 o 
  -1   7   7        9.39       19.56      9.76 o 
   0   7   7        6.67        8.38      9.54 o 
   1   7   7       61.88       60.18     14.59 o 
   2   7   7      168.92      149.64     18.44 o 
   3   7   7        2.24        5.65      7.63 o 
   4   7   7        1.66        2.58      7.59 o 
   5   7   7        2.00        0.22      8.34 o 
   2   8   7       43.71       60.74     15.75 o 
   3   8   7       40.59       40.65     13.28 o 
  -4  -7   8       22.16       27.86     11.26 o 
  -3  -7   8        8.42       10.17      9.20 o 
  -2  -7   8        5.00        6.51      8.04 o 
  -1  -7   8       11.72       22.22      9.91 o 
   0  -7   8       57.44       57.46      9.45 o 
   1  -7   8      147.82      150.54     20.01 o 
  -5  -6   8       22.62       20.16     11.00 o 
  -4  -6   8        1.73        7.33      9.13 o 
  -3  -6   8       10.17       12.45      8.27 o 
  -2  -6   8        0.58        0.64      6.73 o 
  -1  -6   8       96.89      104.05     15.93 o 
   0  -6   8      123.35      122.23     11.56 o 
   1  -6   8       29.92       37.17      8.16 o 
   2  -6   8        0.77        4.97      6.96 o 
   3  -6   8        3.95        3.14      6.88 o 
  -5  -5   8       23.52       26.82     12.04 o 
  -4  -5   8       20.74       29.88     10.92 o 
  -3  -5   8       94.02       84.49     14.77 o 
  -2  -5   8       36.32       30.11     10.02 o 
  -1  -5   8      121.93      117.33      9.55 o 
   0  -5   8      115.68      117.25     10.10 o 
   1  -5   8       82.66       81.25      9.45 o 
   2  -5   8      149.01      159.78     12.05 o 
   3  -5   8       12.77        9.09      7.52 o 
   4  -5   8        2.18        3.81      7.26 o 
  -6  -4   8        0.44        0.27      5.57 o 
  -5  -4   8       61.67       69.08     10.17 o 
  -4  -4   8       88.30       86.93     10.04 o 
  -3  -4   8       57.51       63.88     12.79 o 
  -2  -4   8       35.09       41.93     10.77 o 
  -1  -4   8       48.53       43.00      6.44 o 
   0  -4   8      350.99      326.13     23.60 o 
   1  -4   8       78.66       83.85     16.42 o 
   2  -4   8        2.84        5.55      4.25 o 
   3  -4   8       66.59       73.16     13.88 o 
   4  -4   8       21.73       21.80     10.29 o 
   5  -4   8        2.50        6.55      7.55 o 
  -6  -3   8        3.95        6.88      7.78 o 
  -5  -3   8       72.69       74.84     10.14 o 
  -4  -3   8      119.07      113.86     10.67 o 
  -3  -3   8      273.51      275.35     13.57 o 
  -2  -3   8        1.80        5.24      3.97 o 
  -1  -3   8        1.60        1.03      3.07 o 
   0  -3   8      347.88      356.91     20.72 o 
   1  -3   8      602.97      553.39     17.95 o 
   2  -3   8      153.33      150.66     10.47 o 
   3  -3   8       34.21       41.89     10.70 o 
   4  -3   8        0.79        2.92      6.06 o 
   5  -3   8       17.55       26.29     10.81 o 
  -6  -2   8        1.38        2.24      7.78 o 
  -5  -2   8       87.86       97.35     10.94 o 
  -4  -2   8       18.03       24.45      6.35 o 
  -3  -2   8       46.49       46.87      6.82 o 
  -2  -2   8      133.78      135.59      9.02 o 
  -1  -2   8       11.41       11.34      2.97 o 
   0  -2   8      689.84      694.32     28.13 o 
   1  -2   8      893.01      898.27     42.84 o 
   2  -2   8      458.16      426.94     15.91 o 
   5  -2   8       14.11       18.10      9.87 o 
   6  -2   8       15.28       23.82     11.03 o 
  -6  -1   8       13.09       12.27      8.45 o 
  -5  -1   8        5.99        9.69      7.59 o 
  -4  -1   8      146.28      139.39     15.63 o 
  -3  -1   8       72.70       88.28      8.25 o 
  -2  -1   8      933.02      952.20     16.18 o 
  -1  -1   8        1.94        2.33      2.19 o 
   0  -1   8      266.62      266.44     11.20 o 
   1  -1   8      601.21      614.28     24.20 o 
   2  -1   8      330.66      328.54     13.39 o 
   3  -1   8        9.12        7.93      5.87 o 
   4  -1   8      101.24       98.10     13.73 o 
   5  -1   8       72.44       85.16     14.29 o 
   6  -1   8       96.97      104.20     16.72 o 
  -6   0   8        1.89        0.00      6.13 o 
  -5   0   8        5.65        7.59      7.74 o 
  -4   0   8      224.27      223.24     19.64 o 
  -3   0   8       33.17       30.07      8.71 o 
  -2   0   8      301.39      319.43      9.86 o 
  -1   0   8      482.17      460.59     11.21 o 
   0   0   8       12.10       10.71      2.74 o 
   1   0   8      379.01      391.93     15.82 o 
   2   0   8      143.63      148.03     12.87 o 
   3   0   8      500.38      422.18     22.22 o 
   4   0   8        1.72        0.00      5.12 o 
   5   0   8       25.61       28.13      9.91 o 
   6   0   8       71.95       80.56     14.40 o 
  -5   1   8        8.53        8.27      7.37 o 
  -4   1   8      142.45      113.02     15.82 o 
  -3   1   8      472.16      420.91     24.76 o 
  -2   1   8      146.01      156.05      9.72 o 
  -1   1   8       39.93       53.39      5.17 o 
   0   1   8        3.73        6.61      2.60 o 
   1   1   8      576.11      502.10     21.62 o 
   2   1   8      485.05      451.50     21.39 o 
   3   1   8       94.23      102.74     11.78 o 
   4   1   8       61.59       66.72     11.30 o 
   5   1   8       29.18       20.23      8.83 o 
   6   1   8       31.87       22.14     10.21 o 
  -5   2   8        9.16       11.26      9.31 o 
  -4   2   8       87.75      102.48     16.27 o 
  -3   2   8       23.19       28.07      6.44 o 
  -2   2   8       82.97       75.39      8.08 o 
  -1   2   8       98.64       88.75      7.88 o 
   0   2   8      103.24       99.84      8.08 o 
   1   2   8      554.49      524.32     23.38 o 
   2   2   8      687.89      666.29     26.55 o 
   3   2   8      203.23      169.65     15.00 o 
   4   2   8       19.08       16.16      7.59 o 
   5   2   8        1.26        1.35      6.02 o 
   6   2   8        2.83        2.47      7.37 o 
   7   2   8       68.78      103.34     18.40 o 
  -4   3   8        0.98        0.00      6.43 o 
  -3   3   8       72.11       81.85      9.77 o 
  -2   3   8      207.73      213.03     13.00 o 
  -1   3   8      314.05      284.57     13.91 o 
   0   3   8        2.71        2.72      3.17 o 
   1   3   8      381.39      373.45     21.21 o 
   2   3   8      333.67      315.10     19.75 o 
   3   3   8       29.77       20.20      7.93 o 
   4   3   8       32.62       25.43      8.75 o 
   5   3   8        1.00        7.33      7.29 o 
   6   3   8       18.79       21.95      9.35 o 
   7   3   8       27.53       25.73     12.12 o 
  -4   4   8        3.15        7.03      8.64 o 
  -3   4   8       62.35       85.29     10.91 o 
  -2   4   8       10.53       14.12      6.02 o 
  -1   4   8      482.57      473.81     26.18 o 
   0   4   8       50.28       44.66     10.66 o 
   1   4   8        6.91        1.72      5.27 o 
   2   4   8      213.10      187.08     16.91 o 
   3   4   8      121.12      109.88     14.03 o 
   4   4   8       86.38      105.13     14.44 o 
   5   4   8        1.72        3.95      4.73 o 
   6   4   8       21.76       22.85     10.40 o 
   7   4   8       30.52       47.76     13.91 o 
  -3   5   8       32.41       29.37      8.65 o 
  -2   5   8       65.39       70.82     10.25 o 
  -1   5   8       48.85       55.95      9.11 o 
   0   5   8       57.43       55.02     12.79 o 
   1   5   8        6.89        6.13      7.14 o 
   2   5   8      102.41      107.79     15.07 o 
   3   5   8       87.08       99.24      9.92 o 
   4   5   8       46.69       49.20      9.26 o 
   5   5   8        1.35        1.43      4.92 o 
   6   5   8        2.33        2.09      7.48 o 
  -2   6   8        6.57        9.03      7.31 o 
  -1   6   8        5.86        7.55      8.04 o 
   0   6   8       88.36       88.30     15.75 o 
   1   6   8        3.55        5.87      7.63 o 
   2   6   8       15.66       26.11     10.06 o 
   3   6   8      106.61      119.61     17.13 o 
   4   6   8       22.49       27.92      7.54 o 
   5   6   8        1.06        4.18      5.77 o 
   6   6   8       12.61       13.84     10.62 o 
   0   7   8       17.92       28.05     11.74 o 
   1   7   8       26.57       25.92     11.52 o 
   2   7   8       26.23       31.90     11.86 o 
   3   7   8        2.58        3.29      7.74 o 
   4   7   8        2.22        0.67      7.78 o 
  -3  -7   9       38.33       42.64     13.61 o 
  -2  -7   9       10.61       11.44      8.86 o 
  -1  -7   9        2.06        4.45      7.93 o 
   0  -7   9       54.45       58.94     14.59 o 
  -4  -6   9        6.25       19.82     11.33 o 
  -3  -6   9       63.47       56.51     14.10 o 
  -2  -6   9       65.76       93.35     16.57 o 
  -1  -6   9       34.38       37.70     11.56 o 
   0  -6   9       84.33       89.30     10.70 o 
   1  -6   9      157.28      153.66     12.80 o 
   2  -6   9       79.88       95.26     16.91 o 
  -5  -5   9       14.41       20.72     11.86 o 
  -4  -5   9       10.16       13.84      9.61 o 
  -3  -5   9      135.01      142.38     17.58 o 
  -2  -5   9      195.83      182.93     18.85 o 
  -1  -5   9       54.14       53.60     12.27 o 
   0  -5   9       42.95       42.92      7.69 o 
   1  -5   9      138.71      138.52     11.66 o 
   2  -5   9      304.70      321.61     17.19 o 
   3  -5   9       75.61       88.71     16.31 o 
  -5  -4   9       67.09       56.74     15.00 o 
  -4  -4   9      101.15       97.58     16.12 o 
  -3  -4   9       78.36       78.17     14.51 o 
  -2  -4   9      268.98      254.06     20.68 o 
  -1  -4   9       36.54       36.71      6.87 o 
   0  -4   9      203.09      183.34     11.60 o 
   1  -4   9       38.71       40.02      7.15 o 
   2  -4   9      301.92      310.96     26.35 o 
   3  -4   9      298.50      292.92     23.53 o 
   4  -4   9       23.04       33.89     11.71 o 
  -5  -3   9       18.08       21.60      7.19 o 
  -4  -3   9      112.05      128.70     11.49 o 
  -3  -3   9       70.94       63.09      8.21 o 
  -2  -3   9      298.73      283.42     20.53 o 
  -1  -3   9       43.76       43.82      6.66 o 
   0  -3   9      128.41      129.47      9.45 o 
   1  -3   9      747.51      744.54     21.76 o 
   2  -3   9      406.78      425.80     17.55 o 
   3  -3   9      522.85      493.17     28.46 o 
   4  -3   9       45.17       62.31     13.31 o 
  -5  -2   9       39.22       39.01     11.59 o 
  -4  -2   9       70.13       89.89      9.96 o 
  -3  -2   9       36.53       37.59      6.81 o 
  -2  -2   9      328.47      340.42     24.31 o 
  -1  -2   9      495.35      494.95     12.14 o 
   0  -2   9      217.78      212.14     11.16 o 
   1  -2   9      906.49      922.35     22.84 o 
   2  -2   9      209.79      207.87     12.06 o 
   3  -2   9      289.19      259.93     20.12 o 
   4  -2   9      134.94      129.78     16.79 o 
   5  -2   9        1.64        5.27      7.52 o 
   6  -2   9       27.16       29.28     12.75 o 
  -5  -1   9       51.83       64.93     14.40 o 
  -4  -1   9       26.82       31.15     10.25 o 
  -3  -1   9       74.60       86.77      8.67 o 
  -2  -1   9      707.42      727.79     19.66 o 
  -1  -1   9      796.38      805.95     33.72 o 
   0  -1   9      154.92      162.10      7.27 o 
   1  -1   9      249.28      252.19     23.02 o 
   2  -1   9     1244.23     1208.57     26.34 o 
   3  -1   9      353.18      323.82     21.43 o 
   4  -1   9      136.17      112.88     15.18 o 
   5  -1   9       82.45      100.57     15.56 o 
   6  -1   9       59.43       67.13     14.77 o 
  -5   0   9       10.62       10.36      7.82 o 
  -4   0   9      283.77      251.67     21.24 o 
  -3   0   9       46.80       38.15      9.69 o 
  -2   0   9      200.88      206.63      8.77 o 
  -1   0   9     1278.54     1402.53     40.22 o 
   0   0   9      172.31      175.95     11.63 o 
   1   0   9      182.73      188.34     14.98 o 
   2   0   9      165.39      133.45     13.13 o 
   3   0   9      947.23      940.07     34.18 o 
   4   0   9      379.98      384.52     23.90 o 
   5   0   9       17.34       15.97      9.20 o 
   6   0   9        0.49        4.82      8.30 o 
  -5   1   9      166.83      167.26     19.78 o 
  -4   1   9      111.20      125.74     17.28 o 
  -3   1   9      270.96      249.99     20.05 o 
  -2   1   9        8.72       14.51      4.92 o 
  -1   1   9      530.60      581.14     13.61 o 
   0   1   9      239.72      229.93     12.00 o 
   1   1   9      507.71      443.57     21.69 o 
   2   1   9      523.76      472.56     23.15 o 
   3   1   9     1061.78     1043.03     35.57 o 
   4   1   9      592.47      562.24     27.94 o 
   5   1   9        7.74        6.47      7.63 o 
   6   1   9       36.78       45.74     12.53 o 
  -4   2   9       23.06       24.80     10.14 o 
  -3   2   9      147.52      153.31     17.09 o 
  -2   2   9        0.94        2.07      3.44 o 
  -1   2   9      377.99      356.89     14.93 o 
   0   2   9     1059.64      999.38     23.57 o 
   1   2   9      313.34      253.46     17.58 o 
   2   2   9      811.91      716.15     28.99 o 
   3   2   9       47.07       45.89      9.91 o 
   4   2   9      526.18      500.46     26.44 o 
   5   2   9       45.91       49.29     11.26 o 
   6   2   9       15.96       12.30      9.24 o 
  -4   3   9       72.73       91.78     17.32 o 
  -3   3   9       41.55       46.49     12.45 o 
  -2   3   9      198.03      205.74     13.21 o 
  -1   3   9      141.53      131.21     10.47 o 
   0   3   9      456.01      453.45     17.69 o 
   1   3   9      365.82      334.47     21.17 o 
   2   3   9      327.88      320.04     20.98 o 
   3   3   9      123.29      125.82     14.40 o 
   4   3   9      130.46      136.48     15.41 o 
   5   3   9      184.39      183.45     18.10 o 
   6   3   9       19.91       31.15     11.26 o 
   7   3   9       30.43       46.49     14.36 o 
  -3   4   9       54.61       66.31     10.49 o 
  -2   4   9       28.63       41.22      8.15 o 
  -1   4   9      234.80      249.30     14.72 o 
   0   4   9      569.43      572.49     29.58 o 
   1   4   9       69.39       73.49     12.53 o 
   2   4   9      107.34      107.41     14.51 o 
   3   4   9      327.00      312.33     22.18 o 
   4   4   9       97.30      102.29     14.66 o 
   5   4   9      158.99      157.83     17.43 o 
   6   4   9       13.46       19.55      6.97 o 
   7   4   9        0.67        5.27      7.18 o 
  -2   5   9       39.27       51.18      9.80 o 
  -1   5   9       20.11       26.66      7.04 o 
   0   5   9      117.44      110.37     16.27 o 
   1   5   9       93.59       78.50     14.36 o 
   2   5   9      169.47      177.58     18.51 o 
   3   5   9       83.23       97.15     10.22 o 
   4   5   9      136.67      146.46     12.08 o 
   5   5   9       67.55       81.89     11.67 o 
   6   5   9        7.50        8.75      9.05 o 
  -1   6   9        3.37        1.05      8.04 o 
   0   6   9      244.58      279.57     24.61 o 
   1   6   9      258.16      271.42     23.82 o 
   2   6   9       24.62       32.05     11.33 o 
   3   6   9      154.36      173.13     19.45 o 
   4   6   9       80.09       68.18     14.77 o 
   5   6   9       36.10       54.95      9.57 o 
   6   6   9        3.36        6.66      9.05 o 
   1   7   9      107.81      123.95     19.97 o 
   2   7   9       86.98      106.26     18.63 o 
   3   7   9       12.20       18.70     10.32 o 
   4   7   9        1.56        2.32      8.04 o 
  -3  -6  10        3.68        7.41      7.78 o 
  -2  -6  10       34.61       33.81     11.86 o 
  -1  -6  10        0.99        4.30      7.52 o 
   0  -6  10       20.73       26.83      7.02 o 
   1  -6  10       10.58       16.59      6.69 o 
   2  -6  10        1.26        2.92      6.03 o 
  -4  -5  10       24.24       37.29     13.43 o 
  -3  -5  10        1.67        6.28      8.12 o 
  -2  -5  10       57.97       59.58     13.58 o 
  -1  -5  10      133.51      136.66     16.87 o 
   0  -5  10        0.55        2.06      4.41 o 
   1  -5  10        9.53       13.40      5.82 o 
   2  -5  10       51.94       60.40      9.61 o 
   3  -5  10       94.47      115.38     18.63 o 
  -5  -4  10       35.39       51.91     14.77 o 
  -4  -4  10       62.80       52.14     13.88 o 
  -3  -4  10        9.46       14.74      8.68 o 
  -2  -4  10        4.24        0.00      5.95 o 
  -1  -4  10       15.91       12.30      8.04 o 
   0  -4  10        1.60        0.00      3.92 o 
   1  -4  10       24.97       30.33     10.21 o 
   2  -4  10       14.80       17.40      5.92 o 
   3  -4  10      142.65      154.43     18.03 o 
   4  -4  10      199.56      220.10     22.74 o 
  -5  -3  10       17.38       26.65      7.65 o 
  -4  -3  10      108.81      108.78     11.54 o 
  -3  -3  10       10.82       24.72     10.32 o 
  -2  -3  10        1.10        0.00      6.02 o 
  -1  -3  10       53.06       48.02     11.11 o 
   0  -3  10      297.71      294.50     14.41 o 
   1  -3  10      105.38      109.07      9.93 o 
   2  -3  10       65.39       65.28      8.85 o 
   3  -3  10      235.73      231.73     21.13 o 
   4  -3  10       79.45      101.69     16.94 o 
   5  -3  10       19.27       15.26     11.30 o 
  -5  -2  10       12.22       13.39      9.72 o 
  -4  -2  10       73.70       85.69     13.00 o 
  -3  -2  10        0.81        0.17      4.06 o 
  -2  -2  10       38.83       43.65      6.97 o 
  -1  -2  10      224.89      224.07     11.76 o 
   0  -2  10        1.36        1.02      3.57 o 
   1  -2  10      424.14      413.73     16.48 o 
   2  -2  10        8.36       10.36      4.52 o 
   3  -2  10        2.80        5.76      6.13 o 
   4  -2  10      273.38      258.40     22.37 o 
   5  -2  10       86.99       69.94     15.41 o 
  -5  -1  10       14.09       19.11      9.72 o 
  -4  -1  10        8.85       12.08      7.63 o 
  -3  -1  10      265.05      257.30     13.72 o 
  -2  -1  10       55.39       61.02      7.43 o 
  -1  -1  10      174.19      165.31     14.16 o 
   0  -1  10      159.71      175.28      8.73 o 
   1  -1  10      242.80      223.19     16.79 o 
   2  -1  10      247.72      232.25     12.81 o 
   3  -1  10       13.90       11.74      7.22 o 
   4  -1  10      263.25      249.13     21.54 o 
   5  -1  10       55.92       59.09     13.69 o 
   6  -1  10       76.34      100.53     17.58 o 
  -5   0  10       64.19       66.01     15.30 o 
  -4   0  10      152.33      136.25     16.83 o 
  -3   0  10      115.09      114.37     15.18 o 
  -2   0  10       33.50       35.07      6.17 o 
  -1   0  10       26.92       30.24      4.62 o 
   0   0  10      150.68      138.06      7.36 o 
   1   0  10      183.50      148.94     17.37 o 
   2   0  10      364.95      344.46     20.91 o 
   3   0  10       59.21       46.00     10.77 o 
   4   0  10      150.33      167.93     17.35 o 
   5   0  10      250.07      231.81     21.54 o 
   6   0  10        2.02        6.66      8.60 o 
  -4   1  10       72.58       69.27     14.55 o 
  -3   1  10      181.90      183.11     18.33 o 
  -2   1  10       70.98       70.57      8.33 o 
  -1   1  10        1.34        5.12      3.21 o 
   0   1  10      102.96       91.11      6.61 o 
   1   1  10      788.58      697.22     28.50 o 
   2   1  10      393.49      352.88     21.21 o 
   3   1  10      311.67      321.42     21.43 o 
   4   1  10      154.41      137.41     15.82 o 
   5   1  10       94.20       81.46     14.29 o 
   6   1  10        7.59        9.61      9.20 o 
  -4   2  10       33.70       36.13     11.74 o 
  -3   2  10      176.63      172.75     18.55 o 
  -2   2  10       24.70       13.02      5.08 o 
  -1   2  10       71.87       69.45      8.20 o 
   0   2  10      375.67      379.97     15.93 o 
   1   2  10       68.08       56.74     10.66 o 
   2   2  10       30.59       30.93      9.16 o 
   3   2  10       41.42       33.85      9.72 o 
   4   2  10       37.58       33.40     10.21 o 
   5   2  10       87.30       90.06     14.70 o 
   6   2  10       25.79       38.82     11.82 o 
  -3   3  10       33.93       45.78     12.57 o 
  -2   3  10      364.26      354.08     33.40 o 
  -1   3  10       24.41       24.18      6.21 o 
   0   3  10       28.19       33.37      6.68 o 
   1   3  10      207.35      205.78     17.91 o 
   2   3  10      891.87      822.29     34.03 o 
   3   3  10       42.66       46.49     10.96 o 
   4   3  10       10.13       20.31      8.86 o 
   5   3  10      234.33      229.60     20.79 o 
   6   3  10       46.16       55.76     13.28 o 
  -3   4  10       40.96       45.22     13.73 o 
  -2   4  10       98.93      119.53     12.34 o 
  -1   4  10       25.15       18.03      6.40 o 
   0   4  10        2.36        0.30      6.99 o 
   1   4  10       48.64       48.25     11.56 o 
   2   4  10       41.48       46.71     11.48 o 
   3   4  10      141.74      140.18     16.53 o 
   4   4  10       10.67       14.74      8.94 o 
   5   4  10       54.62       64.40     13.58 o 
   6   4  10       44.88       54.91      9.82 o 
  -2   5  10       45.81       45.46      9.74 o 
  -1   5  10       76.45       90.76     11.63 o 
   0   5  10        2.11        4.53      7.29 o 
   1   5  10       10.00       22.37      9.46 o 
   2   5  10      293.28      297.56     23.79 o 
   3   5  10      451.99      472.60     29.51 o 
   4   5  10       24.75       30.57      7.60 o 
   5   5  10       13.65       19.77      7.26 o 
   6   5  10       56.58       63.88     15.82 o 
   0   6  10        6.90       13.20      9.46 o 
   1   6  10       74.20       86.43     16.79 o 
   2   6  10        2.48        9.76      8.71 o 
   3   6  10        1.87        2.06      6.96 o 
   4   6  10       51.86       56.85     13.99 o 
   5   6  10        0.25        0.32      6.15 o 
   2   7  10       46.22       41.40     14.06 o 
   3   7  10      143.31      147.43     21.47 o 
  -3  -6  11       18.37       21.09     11.71 o 
  -2  -6  11      112.73      110.33     18.36 o 
  -1  -6  11       68.35       76.86     16.12 o 
   0  -6  11       26.54       39.72     12.90 o 
   1  -6  11      108.69      123.43     13.12 o 
  -4  -5  11       50.02       52.21     15.71 o 
  -3  -5  11      110.84      128.51     19.71 o 
  -2  -5  11       12.96       12.49      9.61 o 
  -1  -5  11        1.03        0.00      6.17 o 
   0  -5  11        2.11        3.44      5.45 o 
   1  -5  11       42.25       58.83     13.99 o 
   2  -5  11       10.72       19.81      7.13 o 
   3  -5  11       41.65       47.65     13.24 o 
  -4  -4  11      272.89      296.81     26.14 o 
  -3  -4  11      184.32      171.86     19.67 o 
  -2  -4  11        5.90        9.76      8.00 o 
  -1  -4  11      389.12      402.88     27.19 o 
   0  -4  11       27.06       36.07      7.55 o 
   1  -4  11      104.86      106.47     14.04 o 
   2  -4  11      220.13      219.30     14.81 o 
   3  -4  11       47.32       40.84     13.05 o 
   4  -4  11      122.24       92.64     17.77 o 
  -4  -3  11        9.33       16.61      9.61 o 
  -3  -3  11      191.22      189.77     19.75 o 
  -2  -3  11       45.30       51.58     12.64 o 
  -1  -3  11       42.77       40.99     11.18 o 
   0  -3  11       18.59       19.60      5.87 o 
   1  -3  11      105.31      110.80     12.19 o 
   2  -3  11      145.59      139.13     11.79 o 
   3  -3  11       11.54       14.77      8.75 o 
   4  -3  11      104.20       95.56     17.35 o 
  -5  -2  11        5.37        9.42      8.42 o 
  -4  -2  11      119.57      105.21     16.16 o 
  -3  -2  11      480.14      505.73     28.57 o 
  -2  -2  11       92.11      100.83     14.66 o 
  -1  -2  11      209.37      207.09     12.25 o 
   0  -2  11      777.03      765.96     22.30 o 
   1  -2  11      171.89      178.12     12.00 o 
   2  -2  11      281.76      272.18     14.90 o 
   3  -2  11       88.49       63.06     13.20 o 
   4  -2  11       70.64       64.67     14.32 o 
   5  -2  11      233.68      248.83     24.31 o 
  -5  -1  11       17.88       30.03     11.48 o 
  -4  -1  11        0.77        0.00      5.76 o 
  -3  -1  11      142.96      150.20     16.27 o 
  -2  -1  11      510.74      486.47     17.89 o 
  -1  -1  11       81.09       87.91      6.94 o 
   0  -1  11      339.88      319.17     14.44 o 
   1  -1  11       11.58       14.66      5.24 o 
   2  -1  11      331.26      320.32     15.36 o 
   3  -1  11       27.19       38.26     10.51 o 
   4  -1  11       30.97       28.46     10.43 o 
   5  -1  11      133.30      138.01     18.89 o 
   6  -1  11      172.78      207.24     23.79 o 
  -4   0  11       74.79       61.08     13.99 o 
  -3   0  11      572.24      555.48     30.52 o 
  -2   0  11      371.79      370.08     22.93 o 
  -1   0  11       18.77       22.40      4.70 o 
   0   0  11      774.58      803.74     17.29 o 
   1   0  11       36.28       34.75      6.46 o 
   2   0  11      401.78      378.91     23.15 o 
   3   0  11      602.48      558.24     29.02 o 
   4   0  11      196.77      195.38     19.26 o 
   5   0  11      155.24      151.10     18.18 o 
   6   0  11       50.14       52.32     14.21 o 
  -4   1  11       54.16       50.57     13.46 o 
  -3   1  11        2.66        1.46      5.42 o 
  -2   1  11      225.14      235.44     19.60 o 
  -1   1  11       64.64       91.60      9.03 o 
   0   1  11        8.13       11.65      3.70 o 
   1   1  11      136.18      131.43     14.47 o 
   2   1  11      223.99      210.42     17.77 o 
   3   1  11      583.89      594.82     30.14 o 
   4   1  11        0.95        5.80      7.37 o 
   5   1  11       53.31       50.57     12.75 o 
   6   1  11       22.99       20.16     11.11 o 
  -4   2  11       25.06       22.03      9.84 o 
  -3   2  11      136.16      123.91     17.80 o 
  -2   2  11      387.22      361.15     17.32 o 
  -1   2  11       51.62       57.46      8.34 o 
   0   2  11      222.15      233.45     19.28 o 
   1   2  11     1325.25     1279.66     41.78 o 
   2   2  11        7.57        8.45      6.92 o 
   3   2  11      335.32      303.06     22.29 o 
   4   2  11      244.95      206.94     19.60 o 
   5   2  11      113.64      118.97     16.91 o 
   6   2  11       70.26       81.65     15.90 o 
  -3   3  11       10.31       22.07     10.14 o 
  -2   3  11      112.26      124.80     12.29 o 
  -1   3  11      278.43      253.26     14.95 o 
   0   3  11        6.45        7.46      4.98 o 
   1   3  11      117.78      109.88     15.18 o 
   2   3  11        3.72        0.00      5.42 o 
   3   3  11      139.07      121.25     16.23 o 
   4   3  11       38.04       40.80     12.08 o 
   5   3  11       11.66       19.67      9.54 o 
   6   3  11       93.09      104.72     17.54 o 
  -2   4  11      278.04      277.78     17.23 o 
  -1   4  11      189.26      203.45     14.52 o 
   0   4  11        5.71        8.12      7.93 o 
   1   4  11      175.45      169.39     18.33 o 
   2   4  11      189.57      148.67     17.47 o 
   3   4  11       96.57       98.78     15.56 o 
   4   4  11      246.19      231.25     21.32 o 
   5   4  11      145.04      162.02     19.04 o 
   6   4  11       69.52       80.04     15.86 o 
  -1   5  11       73.44       87.14     11.98 o 
   0   5  11       21.62       22.74     10.85 o 
   1   5  11       17.15       11.44      8.68 o 
   2   5  11       50.02       40.28     12.08 o 
   3   5  11      178.95      186.11     19.90 o 
   4   5  11       98.24      105.29     11.93 o 
   5   5  11        2.99        5.50      6.23 o 
   0   6  11       32.99       37.29     12.57 o 
   1   6  11       55.05       64.40     15.52 o 
   2   6  11      140.86      156.86     21.24 o 
   3   6  11       16.63       27.19     11.93 o 
   4   6  11      104.08      100.79     17.80 o 
  -1  -6  12       37.31       53.93     14.25 o 
  -3  -5  12       67.43       76.63     17.35 o 
  -2  -5  12      355.92      314.02     27.27 o 
  -1  -5  12       72.79       81.20     15.93 o 
   0  -5  12        3.62       12.38      8.53 o 
   1  -5  12        9.00        7.91      7.48 o 
   2  -5  12      105.21      120.85     13.66 o 
  -4  -4  12        5.94       35.83     13.65 o 
  -3  -4  12      116.04      127.69     19.37 o 
  -2  -4  12        0.48        0.00      6.81 o 
  -1  -4  12        7.58       18.14      9.16 o 
   0  -4  12       40.37       43.77      8.59 o 
   1  -4  12        6.48        3.07      4.71 o 
   2  -4  12       22.12       31.33      8.29 o 
   3  -4  12       48.47       50.94     15.04 o 
  -4  -3  12        7.70       11.03      9.72 o 
  -3  -3  12       16.01       25.40     11.30 o 
  -2  -3  12      203.67      179.67     19.26 o 
  -1  -3  12      501.24      514.52     30.18 o 
   0  -3  12       90.29       97.51     10.50 o 
   1  -3  12        0.81        0.40      4.12 o 
   2  -3  12      185.16      168.80     13.12 o 
   3  -3  12       82.43       86.92     16.38 o 
   4  -3  12       31.16       31.94     12.53 o 
  -3  -2  12       69.33       80.90     14.96 o 
  -2  -2  12      279.89      294.83     22.93 o 
  -1  -2  12       16.30       17.35      8.56 o 
   0  -2  12      302.53      305.19     15.34 o 
   1  -2  12       25.25       28.24      6.79 o 
   2  -2  12       12.29        6.95      4.87 o 
   3  -2  12        4.84        5.09      6.99 o 
   4  -2  12       21.62       20.42     10.55 o 
   5  -2  12      165.41      190.00     22.81 o 
  -4  -1  12       60.59       67.25     14.44 o 
  -3  -1  12       17.53       26.55     10.14 o 
  -2  -1  12      363.14      366.51     16.60 o 
  -1  -1  12      772.72      751.47     22.21 o 
   0  -1  12      166.51      185.38     12.19 o 
   1  -1  12        1.24        0.92      3.84 o 
   2  -1  12       18.26       17.62      6.06 o 
   3  -1  12      375.79      326.96     24.24 o 
   4  -1  12       12.41       11.93      8.42 o 
   5  -1  12       65.75       68.14     15.45 o 
  -4   0  12       30.25       47.09     13.50 o 
  -3   0  12       34.22       41.74     11.48 o 
  -2   0  12      220.11      217.93     19.07 o 
  -1   0  12       88.71       98.72      7.74 o 
   0   0  12       10.14        7.98      3.92 o 
   1   0  12      135.09      137.81     10.76 o 
   2   0  12        1.21        5.80      6.58 o 
   3   0  12       46.12       65.97     12.98 o 
   4   0  12       56.25       54.19     13.24 o 
   5   0  12       33.87       33.02     12.72 o 
   6   0  12      148.91      194.71     24.05 o 
  -4   1  12       85.86       75.66     15.90 o 
  -3   1  12       23.52       27.23     10.17 o 
  -2   1  12       33.88       46.04     11.78 o 
  -1   1  12      275.46      285.88     14.84 o 
   0   1  12      780.49      795.16     20.65 o 
   1   1  12       28.19       32.46      9.80 o 
   2   1  12        5.41       15.37      7.82 o 
   3   1  12      356.90      316.52     23.38 o 
   4   1  12      172.24      172.79     18.89 o 
   5   1  12        0.55        0.00      7.48 o 
   6   1  12        0.51        2.39      9.16 o 
  -3   2  12        9.10       16.23      9.01 o 
  -2   2  12       68.57       72.52     13.91 o 
  -1   2  12      173.66      192.07     13.06 o 
   0   2  12       33.48       46.84      7.83 o 
   1   2  12      260.94      249.72     20.27 o 
   2   2  12        0.87        4.82      6.28 o 
   3   2  12        7.39        1.65      7.44 o 
   4   2  12       24.24       24.53     10.29 o 
   5   2  12       43.84       47.99     13.58 o 
   6   2  12       52.59       57.41     15.04 o 
  -2   3  12       60.28       57.03      9.73 o 
  -1   3  12      230.34      225.20     14.84 o 
   0   3  12      163.83      188.80     19.22 o 
   1   3  12      213.51      208.66     20.23 o 
   2   3  12        4.52        3.33      7.33 o 
   3   3  12        3.05        4.34      7.59 o 
   4   3  12      232.96      200.47     20.72 o 
   5   3  12       33.93       35.68     11.86 o 
   6   3  12       32.14       43.01     13.73 o 
  -2   4  12       41.40       56.77     10.33 o 
  -1   4  12      101.76      123.04     12.81 o 
   0   4  12       25.35       29.92     11.56 o 
   1   4  12        2.78        0.22      7.29 o 
   2   4  12      104.35      106.74     16.68 o 
   3   4  12        4.75        6.88      7.48 o 
   4   4  12       20.24       27.30     11.07 o 
   5   4  12       30.78       43.65     13.17 o 
   0   5  12       74.00       80.04     16.57 o 
   1   5  12       44.92       67.96     15.37 o 
   2   5  12       22.07       30.18     12.38 o 
   3   5  12       16.61       19.56     10.58 o 
   4   5  12       53.88       69.34     15.78 o 
   5   5  12       26.92       27.49      8.99 o 
   2   6  12        6.35       14.44     10.43 o 
   3   6  12        2.41        7.63     10.21 o 
  -2  -5  13       38.18       41.66     14.29 o 
  -1  -5  13      127.25      138.91     20.35 o 
   0  -5  13       72.80       83.29     16.87 o 
   1  -5  13        0.95        1.18      5.71 o 
  -3  -4  13       10.02       14.77     10.58 o 
  -2  -4  13      112.52      114.37     18.96 o 
  -1  -4  13       24.64       23.64     11.00 o 
   0  -4  13      149.96      158.35     19.56 o 
   1  -4  13       96.75       95.40     11.65 o 
   2  -4  13       41.20       58.81     10.51 o 
   3  -4  13       74.55       70.65     16.61 o 
  -3  -3  13       10.42        5.54      9.24 o 
  -2  -3  13        4.55        8.19      8.23 o 
  -1  -3  13      224.04      228.89     21.88 o 
   0  -3  13      417.89      424.72     28.61 o 
   1  -3  13       91.27      103.35     11.59 o 
   2  -3  13        0.84        0.99      4.99 o 
   3  -3  13      141.56      144.97     19.90 o 
   4  -3  13       64.20       67.92     16.34 o 
  -3  -2  13       25.17       40.24     12.45 o 
  -2  -2  13      138.50      148.89     18.81 o 
  -1  -2  13      128.54      146.95     17.65 o 
   0  -2  13      189.61      184.47     13.14 o 
   1  -2  13      300.98      274.57     22.65 o 
   2  -2  13       27.88       25.09      7.13 o 
   3  -2  13        4.51        8.71      9.05 o 
   4  -2  13       53.93       61.94     15.60 o 
  -3  -1  13       51.44       60.93     13.58 o 
  -2  -1  13      200.96      206.79     19.78 o 
  -1  -1  13      136.56      133.22     16.46 o 
   0  -1  13      243.08      247.51     17.84 o 
   1  -1  13      230.66      220.60     13.91 o 
   2  -1  13        6.37       10.88      8.38 o 
   3  -1  13       72.10       86.58     15.45 o 
   4  -1  13       88.38      105.06     17.50 o 
   5  -1  13      159.58      203.95     23.30 o 
  -3   0  13       52.80       61.56     13.73 o 
  -2   0  13       28.11       35.27     10.77 o 
  -1   0  13      206.14      204.38     12.81 o 
   0   0  13        9.47       13.54      5.62 o 
   1   0  13      263.69      254.44     16.61 o 
   2   0  13      157.56      152.11     17.02 o 
   3   0  13      102.28       97.02     15.71 o 
   4   0  13       35.70       39.76     12.53 o 
   5   0  13       10.14       10.96     10.25 o 
  -3   1  13       46.83       45.52     13.20 o 
  -2   1  13       16.53       21.62      9.50 o 
  -1   1  13      245.25      261.03     15.01 o 
   0   1  13      333.42      353.12     13.31 o 
   1   1  13      253.23      268.91     21.36 o 
   2   1  13      155.41      157.31     17.47 o 
   3   1  13       22.07       35.27     11.33 o 
   4   1  13      181.18      176.38     19.71 o 
   5   1  13        1.29        0.00      8.04 o 
  -2   2  13       51.52       56.14     13.58 o 
  -1   2  13       37.63       42.18      8.44 o 
   0   2  13      260.83      241.42     21.54 o 
   1   2  13      134.39      116.32     16.64 o 
   2   2  13      107.01      106.37     16.01 o 
   3   2  13        0.83        0.00      6.06 o 
   4   2  13       48.11       55.61     13.76 o 
   5   2  13       34.94       48.47     14.25 o 
  -2   3  13       91.95       93.73     16.91 o 
  -1   3  13      174.12      193.30     14.41 o 
   0   3  13      154.27      185.84     20.23 o 
   1   3  13      172.12      168.27     18.78 o 
   2   3  13       67.64       61.00     13.84 o 
   3   3  13       12.23       19.11      9.46 o 
   4   3  13       44.21       65.71     15.07 o 
   5   3  13      106.14       95.93     17.58 o 
  -1   4  13       44.03       63.92     10.61 o 
   0   4  13       12.62       10.70      9.80 o 
   1   4  13       21.79       21.13     10.51 o 
   2   4  13      125.34      142.42     19.41 o 
   3   4  13       13.67        7.82      9.09 o 
   4   4  13       14.12       21.02     11.22 o 
   5   4  13       40.52       50.94     14.92 o 
   1   5  13       36.43       45.63     13.88 o 
   2   5  13       71.38       80.49     16.68 o 
   3   5  13       66.16       64.82     16.12 o 
   4   5  13       10.58       17.99     11.67 o 
  -2  -4  14       25.89       31.60     13.09 o 
  -1  -4  14       18.08       22.18     12.04 o 
   0  -4  14       56.74       51.20     14.92 o 
   1  -4  14       89.48       91.50     12.09 o 
   2  -4  14       74.83       83.06     12.16 o 
  -2  -3  14        2.86        7.55      8.68 o 
  -1  -3  14       74.42       77.57     16.01 o 
   0  -3  14       85.98      107.56     17.88 o 
   1  -3  14      153.60      146.48     14.60 o 
   2  -3  14        3.74       10.81      6.38 o 
   3  -3  14       59.52       90.51     17.62 o 
  -2  -2  14       62.42       86.62     16.08 o 
  -1  -2  14      112.11      132.17     18.18 o 
   0  -2  14       86.77       95.96     11.26 o 
   1  -2  14      265.42      284.38     16.75 o 
   2  -2  14       49.17       49.64      9.42 o 
   3  -2  14        9.97       10.43      9.42 o 
   4  -2  14      114.06      115.42     19.30 o 
  -1  -1  14       54.16       60.36     13.73 o 
   0  -1  14       80.48       98.90     10.82 o 
   1  -1  14       44.90       50.28      8.89 o 
   2  -1  14      152.95      134.68     18.03 o 
   3  -1  14        4.62       10.73      8.98 o 
   4  -1  14      126.78      134.53     19.93 o 
  -3   0  14        5.96        0.26      7.85 o 
  -2   0  14      104.53      111.98     16.49 o 
   0   0  14       47.02       53.58      8.95 o 
   1   0  14      227.24      246.02     21.84 o 
   2   0  14      342.10      328.94     24.83 o 
   3   0  14       99.56      108.42     17.20 o 
   4   0  14       24.77       23.79     11.07 o 
   5   0  14       57.68       73.57     16.64 o 
  -2   1  14        4.08        1.91      7.07 o 
  -1   1  14       60.36       76.00     14.06 o 
   0   1  14      230.72      217.07     21.09 o 
   1   1  14      114.80      129.33     17.39 o 
   2   1  14       90.15      106.22     16.27 o 
   3   1  14       75.36       82.99     15.45 o 
   4   1  14       48.27       58.91     14.74 o 
   5   1  14       13.86       24.24     12.72 o 
  -2   2  14       31.86       26.74     11.41 o 
  -1   2  14       95.49      104.03     11.87 o 
   0   2  14      223.13      211.99     20.91 o 
   1   2  14      130.69      138.16     18.40 o 
   2   2  14      247.63      238.77     22.52 o 
   3   2  14       14.50        7.44      8.23 o 
   4   2  14       44.80       45.74     13.91 o 
   5   2  14       59.73       62.53     15.90 o 
  -1   3  14        8.14       14.13      7.09 o 
   0   3  14       94.11       99.26     17.32 o 
   1   3  14      139.07      155.77     19.19 o 
   2   3  14       17.18       22.63     10.47 o 
   3   3  14       38.40       43.76     13.24 o 
   4   3  14       21.37       28.95     12.68 o 
   5   3  14      108.24      143.47     21.17 o 
   0   4  14       17.46       15.15     10.55 o 
   1   4  14       73.71       83.59     17.20 o 
   2   4  14      154.76      153.98     20.72 o 
   3   4  14      121.04      132.17     20.35 o 
   4   4  14        2.11        1.08      8.75 o 
  -1  -3  15       11.43       18.59     11.97 o 
   0  -3  15      121.42      132.17     20.65 o 
   1  -3  15       33.32       33.76      9.32 o 
   2  -3  15       39.57       46.48      9.78 o 
  -2  -2  15       28.40       35.98     12.53 o 
  -1  -2  15       55.16       53.48     14.40 o 
   0  -2  15        6.55        5.61      8.34 o 
   1  -2  15       76.83       91.89     11.68 o 
   2  -2  15       25.89       32.89      8.91 o 
   3  -2  15        8.07        5.98      9.65 o 
  -1  -1  15        5.61        9.65      8.42 o 
   0  -1  15       28.39       30.48      8.26 o 
   1  -1  15       51.71       61.27      9.97 o 
   2  -1  15      112.94      120.43     18.06 o 
   3  -1  15       12.41       14.25      9.99 o 
   0   0  15       18.48       11.98      6.33 o 
   1   0  15       12.52       11.03      8.90 o 
   2   0  15      293.22      286.56     24.76 o 
   3   0  15       49.17       54.57     14.17 o 
   4   0  15        0.64        0.00      7.22 o 
  -1   1  15        5.13        7.07      8.56 o 
   0   1  15       12.08        3.85      9.05 o 
   1   1  15      122.57      140.59     18.66 o 
   2   1  15       28.17       30.07     11.67 o 
   3   1  15      152.54      154.84     19.26 o 
   4   1  15        2.04        2.47      9.28 o 
  -1   2  15       40.38       56.81     14.29 o 
   0   2  15       70.10       77.94     16.01 o 
   1   2  15       28.92       24.42     11.37 o 
   2   2  15       46.91       47.20     13.58 o 
   3   2  15       49.19       52.55     14.14 o 
   4   2  15        5.22        0.00      8.68 o 
   0   3  15        0.57        1.61      9.72 o 
   1   3  15        9.23       11.30     10.40 o 
   2   3  15       32.21       48.92     14.59 o 
   3   3  15       19.58       17.88     10.25 o 
   4   3  15       77.81       89.20     18.06 o 
   0  -2  16       27.36       36.50     13.20 o 
   1  -2  16       27.69       39.35      9.81 o 
   0  -1  16       12.38       13.17      9.84 o 
   1  -1  16       85.00       90.05     11.97 o 
   2  -1  16        9.54       11.22     11.00 o 
   1   0  16        9.79       11.26      9.72 o 
   2   0  16      252.18      316.07     27.15 o 
   3   0  16      146.40      150.65     20.94 o 
   0   1  16      172.86      200.88     22.22 o 
   1   1  16       67.19       71.77     16.16 o 
   2   1  16       15.24       15.82     10.62 o 
   3   1  16       34.18       26.78     11.97 o 
   1   2  16       23.18       24.35     11.97 o 
   2   2  16        4.86       10.81      9.87 o 
   3   2  16      169.32      223.02     23.53 o 
                                                 
